# Supplementary material for: Predicted dominance of variant Delta of SARS-CoV-2 before Tokyo Olympic Games, Japan, July 2021
Source: Euro Surveill. 2021 Jul 8;26(27):2100570. doi: 10.2807/1560-7917.ES.2021.26.27.2100570 (PMC8268651; doi:10.2807/1560-7917.ES.2021.26.27.2100570)
Supplement: Supplementary Table 1 [file 21-00570_ITO_Sup_Table_1.xlsx]

## Sheet: japan_acknowledgement
This supplementary material is hosted by Eurosurveillance as supporting information alongside the article ‘Predicted dominance of variant Delta of SARS-CoV-2 before Tokyo Olympic Games, Japan’ on behalf of the authors who remain responsible for the accuracy and appropriateness of the content. The same standards for ethics, copyright, attributions and permissions as for the article apply. Suppleme…
gisaid_epi_isl	region	country	pangolin_lineage	originating_lab	submitting_lab	authors	date_submitted
EPI_ISL_1098754	Asia	Japan	B.1.1.214	Fukuoka Institute of Health and Environmental Sciences	Fukuoka Institute of Health and Environmental Sciences	Asako Nakamura, Yoshiki Etoh, Hiroaki Shigemura, Akira Ohishi, Takayuki Kobayashi, Saori Ueda, Chiharu Katamune, Mitsuhiro Hamasaki, Yuki Ashizuka, Tsuyoshi Sekizuka, Kentaro Itokawa, Rina Tanaka, Masanori Hashino, Makoto Kuroda	2021-03-01
EPI_ISL_1127139	Asia	Japan	B.1.1.284	Pathogen Genomics Center, National Institute of Infectious Diseases	Pathogen Genomics Center, National Institute of Infectious Diseases	Tsuyoshi Sekizuka, Kentaro Itokawa, Rina Tanaka, Masanori Hashino, Makoto Kuroda	2021-03-03
EPI_ISL_1127452	Asia	Japan	B.1.1.284	Pathogen Genomics Center, National Institute of Infectious Diseases	Pathogen Genomics Center, National Institute of Infectious Diseases	Tsuyoshi Sekizuka, Kentaro Itokawa, Rina Tanaka, Masanori Hashino, Makoto Kuroda	2021-03-03
EPI_ISL_1127453	Asia	Japan	B.1.1.284	Pathogen Genomics Center, National Institute of Infectious Diseases	Pathogen Genomics Center, National Institute of Infectious Diseases	Tsuyoshi Sekizuka, Kentaro Itokawa, Rina Tanaka, Masanori Hashino, Makoto Kuroda	2021-03-03
EPI_ISL_1128000	Asia	Japan	B.1.1.214	Kanagawa Prefectural Institute of Public Health	Pathogen Genomics Center, National Institute of Infectious Diseases	Tsuyoshi Sekizuka, Kentaro Itokawa, Rina Tanaka, Masanori Hashino, Makoto Kuroda	2021-03-03
EPI_ISL_1128001	Asia	Japan	B.1.1.214	Kanagawa Prefectural Institute of Public Health	Pathogen Genomics Center, National Institute of Infectious Diseases	Tsuyoshi Sekizuka, Kentaro Itokawa, Rina Tanaka, Masanori Hashino, Makoto Kuroda	2021-03-03
EPI_ISL_1128170	Asia	Japan	B.1.1.214	Pathogen Genomics Center, National Institute of Infectious Diseases	Pathogen Genomics Center, National Institute of Infectious Diseases	Tsuyoshi Sekizuka, Kentaro Itokawa, Rina Tanaka, Masanori Hashino, Makoto Kuroda	2021-03-03
EPI_ISL_1128282	Asia	Japan	B.1.1.214	Pathogen Genomics Center, National Institute of Infectious Diseases	Pathogen Genomics Center, National Institute of Infectious Diseases	Tsuyoshi Sekizuka, Kentaro Itokawa, Rina Tanaka, Masanori Hashino, Makoto Kuroda	2021-03-03
EPI_ISL_1128283	Asia	Japan	B.1.1.214	Pathogen Genomics Center, National Institute of Infectious Diseases	Pathogen Genomics Center, National Institute of Infectious Diseases	Tsuyoshi Sekizuka, Kentaro Itokawa, Rina Tanaka, Masanori Hashino, Makoto Kuroda	2021-03-03
EPI_ISL_1128284	Asia	Japan	B.1.1.214	Pathogen Genomics Center, National Institute of Infectious Diseases	Pathogen Genomics Center, National Institute of Infectious Diseases	Tsuyoshi Sekizuka, Kentaro Itokawa, Rina Tanaka, Masanori Hashino, Makoto Kuroda	2021-03-03
EPI_ISL_1128285	Asia	Japan	B.1.1.214	Pathogen Genomics Center, National Institute of Infectious Diseases	Pathogen Genomics Center, National Institute of Infectious Diseases	Tsuyoshi Sekizuka, Kentaro Itokawa, Rina Tanaka, Masanori Hashino, Makoto Kuroda	2021-03-03
EPI_ISL_1128286	Asia	Japan	B.1.1.214	Pathogen Genomics Center, National Institute of Infectious Diseases	Pathogen Genomics Center, National Institute of Infectious Diseases	Tsuyoshi Sekizuka, Kentaro Itokawa, Rina Tanaka, Masanori Hashino, Makoto Kuroda	2021-03-03
EPI_ISL_1128287	Asia	Japan	B.1.1.214	Pathogen Genomics Center, National Institute of Infectious Diseases	Pathogen Genomics Center, National Institute of Infectious Diseases	Tsuyoshi Sekizuka, Kentaro Itokawa, Rina Tanaka, Masanori Hashino, Makoto Kuroda	2021-03-03
EPI_ISL_1128288	Asia	Japan	B.1.1.214	Pathogen Genomics Center, National Institute of Infectious Diseases	Pathogen Genomics Center, National Institute of Infectious Diseases	Tsuyoshi Sekizuka, Kentaro Itokawa, Rina Tanaka, Masanori Hashino, Makoto Kuroda	2021-03-03
EPI_ISL_1128289	Asia	Japan	B.1.1.214	Pathogen Genomics Center, National Institute of Infectious Diseases	Pathogen Genomics Center, National Institute of Infectious Diseases	Tsuyoshi Sekizuka, Kentaro Itokawa, Rina Tanaka, Masanori Hashino, Makoto Kuroda	2021-03-03
EPI_ISL_1128290	Asia	Japan	B.1.1.214	Pathogen Genomics Center, National Institute of Infectious Diseases	Pathogen Genomics Center, National Institute of Infectious Diseases	Tsuyoshi Sekizuka, Kentaro Itokawa, Rina Tanaka, Masanori Hashino, Makoto Kuroda	2021-03-03
EPI_ISL_1128291	Asia	Japan	B.1.1.214	Pathogen Genomics Center, National Institute of Infectious Diseases	Pathogen Genomics Center, National Institute of Infectious Diseases	Tsuyoshi Sekizuka, Kentaro Itokawa, Rina Tanaka, Masanori Hashino, Makoto Kuroda	2021-03-03
EPI_ISL_1128292	Asia	Japan	B.1.1.214	Pathogen Genomics Center, National Institute of Infectious Diseases	Pathogen Genomics Center, National Institute of Infectious Diseases	Tsuyoshi Sekizuka, Kentaro Itokawa, Rina Tanaka, Masanori Hashino, Makoto Kuroda	2021-03-03
EPI_ISL_1128293	Asia	Japan	B.1.1.214	Pathogen Genomics Center, National Institute of Infectious Diseases	Pathogen Genomics Center, National Institute of Infectious Diseases	Tsuyoshi Sekizuka, Kentaro Itokawa, Rina Tanaka, Masanori Hashino, Makoto Kuroda	2021-03-03
EPI_ISL_1128294	Asia	Japan	B.1.1.214	Pathogen Genomics Center, National Institute of Infectious Diseases	Pathogen Genomics Center, National Institute of Infectious Diseases	Tsuyoshi Sekizuka, Kentaro Itokawa, Rina Tanaka, Masanori Hashino, Makoto Kuroda	2021-03-03
EPI_ISL_1128295	Asia	Japan	B.1.1.214	Pathogen Genomics Center, National Institute of Infectious Diseases	Pathogen Genomics Center, National Institute of Infectious Diseases	Tsuyoshi Sekizuka, Kentaro Itokawa, Rina Tanaka, Masanori Hashino, Makoto Kuroda	2021-03-03
EPI_ISL_1128296	Asia	Japan	B.1.1.214	Pathogen Genomics Center, National Institute of Infectious Diseases	Pathogen Genomics Center, National Institute of Infectious Diseases	Tsuyoshi Sekizuka, Kentaro Itokawa, Rina Tanaka, Masanori Hashino, Makoto Kuroda	2021-03-03
EPI_ISL_1128297	Asia	Japan	B.1.1.214	Pathogen Genomics Center, National Institute of Infectious Diseases	Pathogen Genomics Center, National Institute of Infectious Diseases	Tsuyoshi Sekizuka, Kentaro Itokawa, Rina Tanaka, Masanori Hashino, Makoto Kuroda	2021-03-03
EPI_ISL_1128298	Asia	Japan	B.1.1.214	Pathogen Genomics Center, National Institute of Infectious Diseases	Pathogen Genomics Center, National Institute of Infectious Diseases	Tsuyoshi Sekizuka, Kentaro Itokawa, Rina Tanaka, Masanori Hashino, Makoto Kuroda	2021-03-03
EPI_ISL_1128299	Asia	Japan	B.1.1.214	Pathogen Genomics Center, National Institute of Infectious Diseases	Pathogen Genomics Center, National Institute of Infectious Diseases	Tsuyoshi Sekizuka, Kentaro Itokawa, Rina Tanaka, Masanori Hashino, Makoto Kuroda	2021-03-03
EPI_ISL_1128603	Asia	Japan	B.1.1.214	Pathogen Genomics Center, National Institute of Infectious Diseases	Pathogen Genomics Center, National Institute of Infectious Diseases	Tsuyoshi Sekizuka, Kentaro Itokawa, Rina Tanaka, Masanori Hashino, Makoto Kuroda	2021-03-03
EPI_ISL_1128604	Asia	Japan	B.1.1.214	Pathogen Genomics Center, National Institute of Infectious Diseases	Pathogen Genomics Center, National Institute of Infectious Diseases	Tsuyoshi Sekizuka, Kentaro Itokawa, Rina Tanaka, Masanori Hashino, Makoto Kuroda	2021-03-03
EPI_ISL_1128605	Asia	Japan	B.1.1.214	Pathogen Genomics Center, National Institute of Infectious Diseases	Pathogen Genomics Center, National Institute of Infectious Diseases	Tsuyoshi Sekizuka, Kentaro Itokawa, Rina Tanaka, Masanori Hashino, Makoto Kuroda	2021-03-03
EPI_ISL_1128606	Asia	Japan	B.1.1.214	Pathogen Genomics Center, National Institute of Infectious Diseases	Pathogen Genomics Center, National Institute of Infectious Diseases	Tsuyoshi Sekizuka, Kentaro Itokawa, Rina Tanaka, Masanori Hashino, Makoto Kuroda	2021-03-03
EPI_ISL_1128607	Asia	Japan	B.1.1.214	Pathogen Genomics Center, National Institute of Infectious Diseases	Pathogen Genomics Center, National Institute of Infectious Diseases	Tsuyoshi Sekizuka, Kentaro Itokawa, Rina Tanaka, Masanori Hashino, Makoto Kuroda	2021-03-03
EPI_ISL_1128608	Asia	Japan	B.1.1.214	Pathogen Genomics Center, National Institute of Infectious Diseases	Pathogen Genomics Center, National Institute of Infectious Diseases	Tsuyoshi Sekizuka, Kentaro Itokawa, Rina Tanaka, Masanori Hashino, Makoto Kuroda	2021-03-03
EPI_ISL_1128609	Asia	Japan	B.1.1.284	Pathogen Genomics Center, National Institute of Infectious Diseases	Pathogen Genomics Center, National Institute of Infectious Diseases	Tsuyoshi Sekizuka, Kentaro Itokawa, Rina Tanaka, Masanori Hashino, Makoto Kuroda	2021-03-03
EPI_ISL_1128610	Asia	Japan	B.1.1.284	Pathogen Genomics Center, National Institute of Infectious Diseases	Pathogen Genomics Center, National Institute of Infectious Diseases	Tsuyoshi Sekizuka, Kentaro Itokawa, Rina Tanaka, Masanori Hashino, Makoto Kuroda	2021-03-03
EPI_ISL_1128611	Asia	Japan	B.1.1.214	Pathogen Genomics Center, National Institute of Infectious Diseases	Pathogen Genomics Center, National Institute of Infectious Diseases	Tsuyoshi Sekizuka, Kentaro Itokawa, Rina Tanaka, Masanori Hashino, Makoto Kuroda	2021-03-03
EPI_ISL_1128612	Asia	Japan	B.1.1	Pathogen Genomics Center, National Institute of Infectious Diseases	Pathogen Genomics Center, National Institute of Infectious Diseases	Tsuyoshi Sekizuka, Kentaro Itokawa, Rina Tanaka, Masanori Hashino, Makoto Kuroda	2021-03-03
EPI_ISL_1128769	Asia	Japan	B.1.1.214	Pathogen Genomics Center, National Institute of Infectious Diseases	Pathogen Genomics Center, National Institute of Infectious Diseases	Tsuyoshi Sekizuka, Kentaro Itokawa, Rina Tanaka, Masanori Hashino, Makoto Kuroda	2021-03-03
EPI_ISL_1128770	Asia	Japan	B.1.1.214	Pathogen Genomics Center, National Institute of Infectious Diseases	Pathogen Genomics Center, National Institute of Infectious Diseases	Tsuyoshi Sekizuka, Kentaro Itokawa, Rina Tanaka, Masanori Hashino, Makoto Kuroda	2021-03-03
EPI_ISL_1128771	Asia	Japan	B.1.1.214	Pathogen Genomics Center, National Institute of Infectious Diseases	Pathogen Genomics Center, National Institute of Infectious Diseases	Tsuyoshi Sekizuka, Kentaro Itokawa, Rina Tanaka, Masanori Hashino, Makoto Kuroda	2021-03-03
EPI_ISL_1128772	Asia	Japan	B.1.1.214	Pathogen Genomics Center, National Institute of Infectious Diseases	Pathogen Genomics Center, National Institute of Infectious Diseases	Tsuyoshi Sekizuka, Kentaro Itokawa, Rina Tanaka, Masanori Hashino, Makoto Kuroda	2021-03-03
EPI_ISL_1128774	Asia	Japan	B.1.1.214	Pathogen Genomics Center, National Institute of Infectious Diseases	Pathogen Genomics Center, National Institute of Infectious Diseases	Tsuyoshi Sekizuka, Kentaro Itokawa, Rina Tanaka, Masanori Hashino, Makoto Kuroda	2021-03-03
EPI_ISL_1129058	Asia	Japan	B.1.1.214	Pathogen Genomics Center, National Institute of Infectious Diseases	Pathogen Genomics Center, National Institute of Infectious Diseases	Tsuyoshi Sekizuka, Kentaro Itokawa, Rina Tanaka, Masanori Hashino, Makoto Kuroda	2021-03-03
EPI_ISL_1129059	Asia	Japan	B.1.1.214	Pathogen Genomics Center, National Institute of Infectious Diseases	Pathogen Genomics Center, National Institute of Infectious Diseases	Tsuyoshi Sekizuka, Kentaro Itokawa, Rina Tanaka, Masanori Hashino, Makoto Kuroda	2021-03-03
EPI_ISL_1129060	Asia	Japan	B.1.1.214	Pathogen Genomics Center, National Institute of Infectious Diseases	Pathogen Genomics Center, National Institute of Infectious Diseases	Tsuyoshi Sekizuka, Kentaro Itokawa, Rina Tanaka, Masanori Hashino, Makoto Kuroda	2021-03-03
EPI_ISL_1129061	Asia	Japan	B.1.1.284	Pathogen Genomics Center, National Institute of Infectious Diseases	Pathogen Genomics Center, National Institute of Infectious Diseases	Tsuyoshi Sekizuka, Kentaro Itokawa, Rina Tanaka, Masanori Hashino, Makoto Kuroda	2021-03-03
EPI_ISL_1129110	Asia	Japan	B.1.1.214	Pathogen Genomics Center, National Institute of Infectious Diseases	Pathogen Genomics Center, National Institute of Infectious Diseases	Tsuyoshi Sekizuka, Kentaro Itokawa, Rina Tanaka, Masanori Hashino, Makoto Kuroda	2021-03-03
EPI_ISL_1129186	Asia	Japan	B.1.1.214	Pathogen Genomics Center, National Institute of Infectious Diseases	Pathogen Genomics Center, National Institute of Infectious Diseases	Tsuyoshi Sekizuka, Kentaro Itokawa, Rina Tanaka, Masanori Hashino, Makoto Kuroda	2021-03-03
EPI_ISL_1131164	Asia	Japan	R.1	Niigata Prefectural Institute of Public Health and Environmental Sciences	Pathogen Genomics Center, National Institute of Infectious Diseases	Tsuyoshi Sekizuka, Kentaro Itokawa, Rina Tanaka, Masanori Hashino, Makoto Kuroda	2021-03-03
EPI_ISL_1131165	Asia	Japan	R.1	Niigata Prefectural Institute of Public Health and Environmental Sciences	Pathogen Genomics Center, National Institute of Infectious Diseases	Tsuyoshi Sekizuka, Kentaro Itokawa, Rina Tanaka, Masanori Hashino, Makoto Kuroda	2021-03-03
EPI_ISL_1131166	Asia	Japan	R.1	Niigata Prefectural Institute of Public Health and Environmental Sciences	Pathogen Genomics Center, National Institute of Infectious Diseases	Tsuyoshi Sekizuka, Kentaro Itokawa, Rina Tanaka, Masanori Hashino, Makoto Kuroda	2021-03-03
EPI_ISL_1131167	Asia	Japan	R.1	Niigata Prefectural Institute of Public Health and Environmental Sciences	Pathogen Genomics Center, National Institute of Infectious Diseases	Tsuyoshi Sekizuka, Kentaro Itokawa, Rina Tanaka, Masanori Hashino, Makoto Kuroda	2021-03-03
EPI_ISL_1131216	Asia	Japan	B.1.1.214	Pathogen Genomics Center, National Institute of Infectious Diseases	Pathogen Genomics Center, National Institute of Infectious Diseases	Tsuyoshi Sekizuka, Kentaro Itokawa, Rina Tanaka, Masanori Hashino, Makoto Kuroda	2021-03-03
EPI_ISL_1131250	Asia	Japan	B.1.1.214	Pathogen Genomics Center, National Institute of Infectious Diseases	Pathogen Genomics Center, National Institute of Infectious Diseases	Tsuyoshi Sekizuka, Kentaro Itokawa, Rina Tanaka, Masanori Hashino, Makoto Kuroda	2021-03-03
EPI_ISL_1131251	Asia	Japan	B.1.1.214	Pathogen Genomics Center, National Institute of Infectious Diseases	Pathogen Genomics Center, National Institute of Infectious Diseases	Tsuyoshi Sekizuka, Kentaro Itokawa, Rina Tanaka, Masanori Hashino, Makoto Kuroda	2021-03-03
EPI_ISL_1131252	Asia	Japan	B.1.1.214	Pathogen Genomics Center, National Institute of Infectious Diseases	Pathogen Genomics Center, National Institute of Infectious Diseases	Tsuyoshi Sekizuka, Kentaro Itokawa, Rina Tanaka, Masanori Hashino, Makoto Kuroda	2021-03-03
EPI_ISL_1131253	Asia	Japan	B.1.1.214	Pathogen Genomics Center, National Institute of Infectious Diseases	Pathogen Genomics Center, National Institute of Infectious Diseases	Tsuyoshi Sekizuka, Kentaro Itokawa, Rina Tanaka, Masanori Hashino, Makoto Kuroda	2021-03-03
EPI_ISL_1131254	Asia	Japan	B.1.1.214	Pathogen Genomics Center, National Institute of Infectious Diseases	Pathogen Genomics Center, National Institute of Infectious Diseases	Tsuyoshi Sekizuka, Kentaro Itokawa, Rina Tanaka, Masanori Hashino, Makoto Kuroda	2021-03-03
EPI_ISL_1131255	Asia	Japan	B.1.1.214	Pathogen Genomics Center, National Institute of Infectious Diseases	Pathogen Genomics Center, National Institute of Infectious Diseases	Tsuyoshi Sekizuka, Kentaro Itokawa, Rina Tanaka, Masanori Hashino, Makoto Kuroda	2021-03-03
EPI_ISL_1131256	Asia	Japan	B.1.1.214	Pathogen Genomics Center, National Institute of Infectious Diseases	Pathogen Genomics Center, National Institute of Infectious Diseases	Tsuyoshi Sekizuka, Kentaro Itokawa, Rina Tanaka, Masanori Hashino, Makoto Kuroda	2021-03-03
EPI_ISL_1131257	Asia	Japan	B.1.1.214	Pathogen Genomics Center, National Institute of Infectious Diseases	Pathogen Genomics Center, National Institute of Infectious Diseases	Tsuyoshi Sekizuka, Kentaro Itokawa, Rina Tanaka, Masanori Hashino, Makoto Kuroda	2021-03-03
EPI_ISL_1131258	Asia	Japan	B.1.1.214	Pathogen Genomics Center, National Institute of Infectious Diseases	Pathogen Genomics Center, National Institute of Infectious Diseases	Tsuyoshi Sekizuka, Kentaro Itokawa, Rina Tanaka, Masanori Hashino, Makoto Kuroda	2021-03-03
EPI_ISL_1131259	Asia	Japan	B.1.1.214	Pathogen Genomics Center, National Institute of Infectious Diseases	Pathogen Genomics Center, National Institute of Infectious Diseases	Tsuyoshi Sekizuka, Kentaro Itokawa, Rina Tanaka, Masanori Hashino, Makoto Kuroda	2021-03-03
EPI_ISL_1131260	Asia	Japan	B.1.1.214	Pathogen Genomics Center, National Institute of Infectious Diseases	Pathogen Genomics Center, National Institute of Infectious Diseases	Tsuyoshi Sekizuka, Kentaro Itokawa, Rina Tanaka, Masanori Hashino, Makoto Kuroda	2021-03-03
EPI_ISL_1131261	Asia	Japan	B.1.1.214	Pathogen Genomics Center, National Institute of Infectious Diseases	Pathogen Genomics Center, National Institute of Infectious Diseases	Tsuyoshi Sekizuka, Kentaro Itokawa, Rina Tanaka, Masanori Hashino, Makoto Kuroda	2021-03-03
EPI_ISL_1131262	Asia	Japan	B.1.1.214	Pathogen Genomics Center, National Institute of Infectious Diseases	Pathogen Genomics Center, National Institute of Infectious Diseases	Tsuyoshi Sekizuka, Kentaro Itokawa, Rina Tanaka, Masanori Hashino, Makoto Kuroda	2021-03-03
EPI_ISL_1131263	Asia	Japan	B.1.1.214	Pathogen Genomics Center, National Institute of Infectious Diseases	Pathogen Genomics Center, National Institute of Infectious Diseases	Tsuyoshi Sekizuka, Kentaro Itokawa, Rina Tanaka, Masanori Hashino, Makoto Kuroda	2021-03-03
EPI_ISL_1131264	Asia	Japan	B.1.1.214	Pathogen Genomics Center, National Institute of Infectious Diseases	Pathogen Genomics Center, National Institute of Infectious Diseases	Tsuyoshi Sekizuka, Kentaro Itokawa, Rina Tanaka, Masanori Hashino, Makoto Kuroda	2021-03-03
EPI_ISL_1131265	Asia	Japan	B.1.1.214	Pathogen Genomics Center, National Institute of Infectious Diseases	Pathogen Genomics Center, National Institute of Infectious Diseases	Tsuyoshi Sekizuka, Kentaro Itokawa, Rina Tanaka, Masanori Hashino, Makoto Kuroda	2021-03-03
EPI_ISL_1131266	Asia	Japan	B.1.1.214	Pathogen Genomics Center, National Institute of Infectious Diseases	Pathogen Genomics Center, National Institute of Infectious Diseases	Tsuyoshi Sekizuka, Kentaro Itokawa, Rina Tanaka, Masanori Hashino, Makoto Kuroda	2021-03-03
EPI_ISL_1131269	Asia	Japan	B.1.1.214	Pathogen Genomics Center, National Institute of Infectious Diseases	Pathogen Genomics Center, National Institute of Infectious Diseases	Tsuyoshi Sekizuka, Kentaro Itokawa, Rina Tanaka, Masanori Hashino, Makoto Kuroda	2021-03-03
EPI_ISL_1131381	Asia	Japan	B.1.1.214	Pathogen Genomics Center, National Institute of Infectious Diseases	Pathogen Genomics Center, National Institute of Infectious Diseases	Tsuyoshi Sekizuka, Kentaro Itokawa, Rina Tanaka, Masanori Hashino, Makoto Kuroda	2021-03-03
EPI_ISL_1131715	Asia	Japan	B.1.1.284	Pathogen Genomics Center, National Institute of Infectious Diseases	Pathogen Genomics Center, National Institute of Infectious Diseases	Tsuyoshi Sekizuka, Kentaro Itokawa, Rina Tanaka, Masanori Hashino, Makoto Kuroda	2021-03-03
EPI_ISL_1131716	Asia	Japan	B.1.1.284	Pathogen Genomics Center, National Institute of Infectious Diseases	Pathogen Genomics Center, National Institute of Infectious Diseases	Tsuyoshi Sekizuka, Kentaro Itokawa, Rina Tanaka, Masanori Hashino, Makoto Kuroda	2021-03-03
EPI_ISL_1131717	Asia	Japan	B.1.1.284	Pathogen Genomics Center, National Institute of Infectious Diseases	Pathogen Genomics Center, National Institute of Infectious Diseases	Tsuyoshi Sekizuka, Kentaro Itokawa, Rina Tanaka, Masanori Hashino, Makoto Kuroda	2021-03-03
EPI_ISL_1131718	Asia	Japan	B.1.1.284	Pathogen Genomics Center, National Institute of Infectious Diseases	Pathogen Genomics Center, National Institute of Infectious Diseases	Tsuyoshi Sekizuka, Kentaro Itokawa, Rina Tanaka, Masanori Hashino, Makoto Kuroda	2021-03-03
EPI_ISL_1131719	Asia	Japan	B.1.1.284	Pathogen Genomics Center, National Institute of Infectious Diseases	Pathogen Genomics Center, National Institute of Infectious Diseases	Tsuyoshi Sekizuka, Kentaro Itokawa, Rina Tanaka, Masanori Hashino, Makoto Kuroda	2021-03-03
EPI_ISL_1137610	Asia	Japan	B.1.1.214	Keio University School of Medicine	Keio University School of Medicine	Kenjiro Kosaki, Yuka Iwasaki, Hirotsugu Ishizu, Haruhiko Siomi, Kodai Abe	2021-03-04
EPI_ISL_1425288	Asia	Japan	B.1.1.214	Department of Infectious Diseases, Kobe Institute of Health	Department of Infectious Diseases, Kobe Institute of Health	Ryohei Nomoto, Noriko Nakanishi, Tomotada Iwamoto, Tsuyoshi Sekizuka, Kentaro Itokawa, Rina Tanaka, Masanori Hashino, Makoto Kuroda	2021-04-01
EPI_ISL_1425289	Asia	Japan	B.1.1.214	Department of Infectious Diseases, Kobe Institute of Health	Department of Infectious Diseases, Kobe Institute of Health	Ryohei Nomoto, Noriko Nakanishi, Tomotada Iwamoto, Tsuyoshi Sekizuka, Kentaro Itokawa, Rina Tanaka, Masanori Hashino, Makoto Kuroda	2021-04-01
EPI_ISL_1426498	Asia	Japan	B.1.1.214	Pathogen Genomics Center, National Institute of Infectious Diseases	Pathogen Genomics Center, National Institute of Infectious Diseases	Tsuyoshi Sekizuka, Kentaro Itokawa, Rina Tanaka, Masanori Hashino, Makoto Kuroda	2021-04-01
EPI_ISL_1426661	Asia	Japan	B.1.1.214	Saitama Prefectural Institute of Public Health	Pathogen Genomics Center, National Institute of Infectious Diseases	Tsuyoshi Sekizuka, Kentaro Itokawa, Rina Tanaka, Masanori Hashino, Makoto Kuroda	2021-04-01
EPI_ISL_1427166	Asia	Japan	B.1.1.284	Pathogen Genomics Center, National Institute of Infectious Diseases	Pathogen Genomics Center, National Institute of Infectious Diseases	Tsuyoshi Sekizuka, Kentaro Itokawa, Rina Tanaka, Masanori Hashino, Makoto Kuroda	2021-04-01
EPI_ISL_1427423	Asia	Japan	B.1.1.214	Saitama Prefectural Institute of Public Health	Pathogen Genomics Center, National Institute of Infectious Diseases	Tsuyoshi Sekizuka, Kentaro Itokawa, Rina Tanaka, Masanori Hashino, Makoto Kuroda	2021-04-01
EPI_ISL_1427424	Asia	Japan	B.1.1	Saitama Prefectural Institute of Public Health	Pathogen Genomics Center, National Institute of Infectious Diseases	Tsuyoshi Sekizuka, Kentaro Itokawa, Rina Tanaka, Masanori Hashino, Makoto Kuroda	2021-04-01
EPI_ISL_1427425	Asia	Japan	B.1.1.284	Saitama Prefectural Institute of Public Health	Pathogen Genomics Center, National Institute of Infectious Diseases	Tsuyoshi Sekizuka, Kentaro Itokawa, Rina Tanaka, Masanori Hashino, Makoto Kuroda	2021-04-01
EPI_ISL_1427426	Asia	Japan	B.1.1.284	Saitama Prefectural Institute of Public Health	Pathogen Genomics Center, National Institute of Infectious Diseases	Tsuyoshi Sekizuka, Kentaro Itokawa, Rina Tanaka, Masanori Hashino, Makoto Kuroda	2021-04-01
EPI_ISL_1427427	Asia	Japan	B.1.1	Saitama Prefectural Institute of Public Health	Pathogen Genomics Center, National Institute of Infectious Diseases	Tsuyoshi Sekizuka, Kentaro Itokawa, Rina Tanaka, Masanori Hashino, Makoto Kuroda	2021-04-01
EPI_ISL_1427428	Asia	Japan	B.1.1.284	Saitama Prefectural Institute of Public Health	Pathogen Genomics Center, National Institute of Infectious Diseases	Tsuyoshi Sekizuka, Kentaro Itokawa, Rina Tanaka, Masanori Hashino, Makoto Kuroda	2021-04-01
EPI_ISL_1427429	Asia	Japan	B.1.1.284	Saitama Prefectural Institute of Public Health	Pathogen Genomics Center, National Institute of Infectious Diseases	Tsuyoshi Sekizuka, Kentaro Itokawa, Rina Tanaka, Masanori Hashino, Makoto Kuroda	2021-04-01
EPI_ISL_1427753	Asia	Japan	B.1.1.214	Pathogen Genomics Center, National Institute of Infectious Diseases	Pathogen Genomics Center, National Institute of Infectious Diseases	Tsuyoshi Sekizuka, Kentaro Itokawa, Rina Tanaka, Masanori Hashino, Makoto Kuroda	2021-04-01
EPI_ISL_1427754	Asia	Japan	B.1.1.214	Pathogen Genomics Center, National Institute of Infectious Diseases	Pathogen Genomics Center, National Institute of Infectious Diseases	Tsuyoshi Sekizuka, Kentaro Itokawa, Rina Tanaka, Masanori Hashino, Makoto Kuroda	2021-04-01
EPI_ISL_1427755	Asia	Japan	B.1.1.214	Pathogen Genomics Center, National Institute of Infectious Diseases	Pathogen Genomics Center, National Institute of Infectious Diseases	Tsuyoshi Sekizuka, Kentaro Itokawa, Rina Tanaka, Masanori Hashino, Makoto Kuroda	2021-04-01
EPI_ISL_1427756	Asia	Japan	B.1.1.214	Pathogen Genomics Center, National Institute of Infectious Diseases	Pathogen Genomics Center, National Institute of Infectious Diseases	Tsuyoshi Sekizuka, Kentaro Itokawa, Rina Tanaka, Masanori Hashino, Makoto Kuroda	2021-04-01
EPI_ISL_1427757	Asia	Japan	B.1.1.214	Pathogen Genomics Center, National Institute of Infectious Diseases	Pathogen Genomics Center, National Institute of Infectious Diseases	Tsuyoshi Sekizuka, Kentaro Itokawa, Rina Tanaka, Masanori Hashino, Makoto Kuroda	2021-04-01
EPI_ISL_1427758	Asia	Japan	B.1.1.214	Pathogen Genomics Center, National Institute of Infectious Diseases	Pathogen Genomics Center, National Institute of Infectious Diseases	Tsuyoshi Sekizuka, Kentaro Itokawa, Rina Tanaka, Masanori Hashino, Makoto Kuroda	2021-04-01
EPI_ISL_1427759	Asia	Japan	B.1.1.214	Pathogen Genomics Center, National Institute of Infectious Diseases	Pathogen Genomics Center, National Institute of Infectious Diseases	Tsuyoshi Sekizuka, Kentaro Itokawa, Rina Tanaka, Masanori Hashino, Makoto Kuroda	2021-04-01
EPI_ISL_1427815	Asia	Japan	B.1.346	SARS-CoV-2 testing team, National Institute of Infectious Diseases	Pathogen Genomics Center, National Institute of Infectious Diseases	Tsuyoshi Sekizuka, Kentaro Itokawa, Rina Tanaka, Masanori Hashino, Daisuke Kobayashi, Kento Fukano, Yasuyuki Morishima, Takanobu Kato, , Makoto Kuroda	2021-04-01
EPI_ISL_1429067	Asia	Japan	B.1.1.214	Pathogen Genomics Center, National Institute of Infectious Diseases	Pathogen Genomics Center, National Institute of Infectious Diseases	Tsuyoshi Sekizuka, Kentaro Itokawa, Rina Tanaka, Masanori Hashino, Makoto Kuroda	2021-04-01
EPI_ISL_1429068	Asia	Japan	B.1.1.214	Pathogen Genomics Center, National Institute of Infectious Diseases	Pathogen Genomics Center, National Institute of Infectious Diseases	Tsuyoshi Sekizuka, Kentaro Itokawa, Rina Tanaka, Masanori Hashino, Makoto Kuroda	2021-04-01
EPI_ISL_1429069	Asia	Japan	B.1.1.214	Pathogen Genomics Center, National Institute of Infectious Diseases	Pathogen Genomics Center, National Institute of Infectious Diseases	Tsuyoshi Sekizuka, Kentaro Itokawa, Rina Tanaka, Masanori Hashino, Makoto Kuroda	2021-04-01
EPI_ISL_1429161	Asia	Japan	B.1.1.284	Pathogen Genomics Center, National Institute of Infectious Diseases	Pathogen Genomics Center, National Institute of Infectious Diseases	Tsuyoshi Sekizuka, Kentaro Itokawa, Rina Tanaka, Masanori Hashino, Makoto Kuroda	2021-04-01
EPI_ISL_1429229	Asia	Japan	B.1.1.214	Pathogen Genomics Center, National Institute of Infectious Diseases	Pathogen Genomics Center, National Institute of Infectious Diseases	Tsuyoshi Sekizuka, Kentaro Itokawa, Rina Tanaka, Masanori Hashino, Makoto Kuroda	2021-04-01
EPI_ISL_1429230	Asia	Japan	B.1.1.214	Pathogen Genomics Center, National Institute of Infectious Diseases	Pathogen Genomics Center, National Institute of Infectious Diseases	Tsuyoshi Sekizuka, Kentaro Itokawa, Rina Tanaka, Masanori Hashino, Makoto Kuroda	2021-04-01
EPI_ISL_1429231	Asia	Japan	B.1.1.214	Pathogen Genomics Center, National Institute of Infectious Diseases	Pathogen Genomics Center, National Institute of Infectious Diseases	Tsuyoshi Sekizuka, Kentaro Itokawa, Rina Tanaka, Masanori Hashino, Makoto Kuroda	2021-04-01
EPI_ISL_1429232	Asia	Japan	B.1.1.214	Pathogen Genomics Center, National Institute of Infectious Diseases	Pathogen Genomics Center, National Institute of Infectious Diseases	Tsuyoshi Sekizuka, Kentaro Itokawa, Rina Tanaka, Masanori Hashino, Makoto Kuroda	2021-04-01
EPI_ISL_1429233	Asia	Japan	B.1.1.214	Pathogen Genomics Center, National Institute of Infectious Diseases	Pathogen Genomics Center, National Institute of Infectious Diseases	Tsuyoshi Sekizuka, Kentaro Itokawa, Rina Tanaka, Masanori Hashino, Makoto Kuroda	2021-04-01
EPI_ISL_1429474	Asia	Japan	B.1.1.214	Pathogen Genomics Center, National Institute of Infectious Diseases	Pathogen Genomics Center, National Institute of Infectious Diseases	Tsuyoshi Sekizuka, Kentaro Itokawa, Rina Tanaka, Masanori Hashino, Makoto Kuroda	2021-04-01
EPI_ISL_1429475	Asia	Japan	B.1.1.214	Pathogen Genomics Center, National Institute of Infectious Diseases	Pathogen Genomics Center, National Institute of Infectious Diseases	Tsuyoshi Sekizuka, Kentaro Itokawa, Rina Tanaka, Masanori Hashino, Makoto Kuroda	2021-04-01
EPI_ISL_1429476	Asia	Japan	B.1.1.214	Pathogen Genomics Center, National Institute of Infectious Diseases	Pathogen Genomics Center, National Institute of Infectious Diseases	Tsuyoshi Sekizuka, Kentaro Itokawa, Rina Tanaka, Masanori Hashino, Makoto Kuroda	2021-04-01
EPI_ISL_1429477	Asia	Japan	B.1.1.214	Pathogen Genomics Center, National Institute of Infectious Diseases	Pathogen Genomics Center, National Institute of Infectious Diseases	Tsuyoshi Sekizuka, Kentaro Itokawa, Rina Tanaka, Masanori Hashino, Makoto Kuroda	2021-04-01
EPI_ISL_1429849	Asia	Japan	B.1.1.214	Pathogen Genomics Center, National Institute of Infectious Diseases	Pathogen Genomics Center, National Institute of Infectious Diseases	Tsuyoshi Sekizuka, Kentaro Itokawa, Rina Tanaka, Masanori Hashino, Makoto Kuroda	2021-04-01
EPI_ISL_1429850	Asia	Japan	B.1.1.214	Pathogen Genomics Center, National Institute of Infectious Diseases	Pathogen Genomics Center, National Institute of Infectious Diseases	Tsuyoshi Sekizuka, Kentaro Itokawa, Rina Tanaka, Masanori Hashino, Makoto Kuroda	2021-04-01
EPI_ISL_1429851	Asia	Japan	B.1.1.214	Pathogen Genomics Center, National Institute of Infectious Diseases	Pathogen Genomics Center, National Institute of Infectious Diseases	Tsuyoshi Sekizuka, Kentaro Itokawa, Rina Tanaka, Masanori Hashino, Makoto Kuroda	2021-04-01
EPI_ISL_1429852	Asia	Japan	B.1.1.214	Pathogen Genomics Center, National Institute of Infectious Diseases	Pathogen Genomics Center, National Institute of Infectious Diseases	Tsuyoshi Sekizuka, Kentaro Itokawa, Rina Tanaka, Masanori Hashino, Makoto Kuroda	2021-04-01
EPI_ISL_1429853	Asia	Japan	B.1.1.214	Pathogen Genomics Center, National Institute of Infectious Diseases	Pathogen Genomics Center, National Institute of Infectious Diseases	Tsuyoshi Sekizuka, Kentaro Itokawa, Rina Tanaka, Masanori Hashino, Makoto Kuroda	2021-04-01
EPI_ISL_1429854	Asia	Japan	B.1.1.214	Pathogen Genomics Center, National Institute of Infectious Diseases	Pathogen Genomics Center, National Institute of Infectious Diseases	Tsuyoshi Sekizuka, Kentaro Itokawa, Rina Tanaka, Masanori Hashino, Makoto Kuroda	2021-04-01
EPI_ISL_1429855	Asia	Japan	B.1.1.214	Pathogen Genomics Center, National Institute of Infectious Diseases	Pathogen Genomics Center, National Institute of Infectious Diseases	Tsuyoshi Sekizuka, Kentaro Itokawa, Rina Tanaka, Masanori Hashino, Makoto Kuroda	2021-04-01
EPI_ISL_1429856	Asia	Japan	B.1.1.214	Pathogen Genomics Center, National Institute of Infectious Diseases	Pathogen Genomics Center, National Institute of Infectious Diseases	Tsuyoshi Sekizuka, Kentaro Itokawa, Rina Tanaka, Masanori Hashino, Makoto Kuroda	2021-04-01
EPI_ISL_1429857	Asia	Japan	B.1.1.214	Pathogen Genomics Center, National Institute of Infectious Diseases	Pathogen Genomics Center, National Institute of Infectious Diseases	Tsuyoshi Sekizuka, Kentaro Itokawa, Rina Tanaka, Masanori Hashino, Makoto Kuroda	2021-04-01
EPI_ISL_1429858	Asia	Japan	B.1.1.214	Pathogen Genomics Center, National Institute of Infectious Diseases	Pathogen Genomics Center, National Institute of Infectious Diseases	Tsuyoshi Sekizuka, Kentaro Itokawa, Rina Tanaka, Masanori Hashino, Makoto Kuroda	2021-04-01
EPI_ISL_1429859	Asia	Japan	B.1.1.214	Pathogen Genomics Center, National Institute of Infectious Diseases	Pathogen Genomics Center, National Institute of Infectious Diseases	Tsuyoshi Sekizuka, Kentaro Itokawa, Rina Tanaka, Masanori Hashino, Makoto Kuroda	2021-04-01
EPI_ISL_1429860	Asia	Japan	B.1.1.214	Pathogen Genomics Center, National Institute of Infectious Diseases	Pathogen Genomics Center, National Institute of Infectious Diseases	Tsuyoshi Sekizuka, Kentaro Itokawa, Rina Tanaka, Masanori Hashino, Makoto Kuroda	2021-04-01
EPI_ISL_1430300	Asia	Japan	B.1.1.284	Pathogen Genomics Center, National Institute of Infectious Diseases	Pathogen Genomics Center, National Institute of Infectious Diseases	Tsuyoshi Sekizuka, Kentaro Itokawa, Rina Tanaka, Masanori Hashino, Makoto Kuroda	2021-04-01
EPI_ISL_1430301	Asia	Japan	B.1.1.284	Pathogen Genomics Center, National Institute of Infectious Diseases	Pathogen Genomics Center, National Institute of Infectious Diseases	Tsuyoshi Sekizuka, Kentaro Itokawa, Rina Tanaka, Masanori Hashino, Makoto Kuroda	2021-04-01
EPI_ISL_1430302	Asia	Japan	B.1.1.214	Pathogen Genomics Center, National Institute of Infectious Diseases	Pathogen Genomics Center, National Institute of Infectious Diseases	Tsuyoshi Sekizuka, Kentaro Itokawa, Rina Tanaka, Masanori Hashino, Makoto Kuroda	2021-04-01
EPI_ISL_1430303	Asia	Japan	B.1.1.284	Pathogen Genomics Center, National Institute of Infectious Diseases	Pathogen Genomics Center, National Institute of Infectious Diseases	Tsuyoshi Sekizuka, Kentaro Itokawa, Rina Tanaka, Masanori Hashino, Makoto Kuroda	2021-04-01
EPI_ISL_1430304	Asia	Japan	B.1.1.284	Pathogen Genomics Center, National Institute of Infectious Diseases	Pathogen Genomics Center, National Institute of Infectious Diseases	Tsuyoshi Sekizuka, Kentaro Itokawa, Rina Tanaka, Masanori Hashino, Makoto Kuroda	2021-04-01
EPI_ISL_1430305	Asia	Japan	B.1.1.284	Pathogen Genomics Center, National Institute of Infectious Diseases	Pathogen Genomics Center, National Institute of Infectious Diseases	Tsuyoshi Sekizuka, Kentaro Itokawa, Rina Tanaka, Masanori Hashino, Makoto Kuroda	2021-04-01
EPI_ISL_1430373	Asia	Japan	B.1.1.214	Pathogen Genomics Center, National Institute of Infectious Diseases	Pathogen Genomics Center, National Institute of Infectious Diseases	Tsuyoshi Sekizuka, Kentaro Itokawa, Rina Tanaka, Masanori Hashino, Makoto Kuroda	2021-04-01
EPI_ISL_1430542	Asia	Japan	B.1.1.214	Pathogen Genomics Center, National Institute of Infectious Diseases	Pathogen Genomics Center, National Institute of Infectious Diseases	Tsuyoshi Sekizuka, Kentaro Itokawa, Rina Tanaka, Masanori Hashino, Makoto Kuroda	2021-04-01
EPI_ISL_1430543	Asia	Japan	B.1.1.214	Pathogen Genomics Center, National Institute of Infectious Diseases	Pathogen Genomics Center, National Institute of Infectious Diseases	Tsuyoshi Sekizuka, Kentaro Itokawa, Rina Tanaka, Masanori Hashino, Makoto Kuroda	2021-04-01
EPI_ISL_1430545	Asia	Japan	B.1.1.284	Pathogen Genomics Center, National Institute of Infectious Diseases	Pathogen Genomics Center, National Institute of Infectious Diseases	Tsuyoshi Sekizuka, Kentaro Itokawa, Rina Tanaka, Masanori Hashino, Makoto Kuroda	2021-04-01
EPI_ISL_1432401	Asia	Japan	B.1.1.214	Pathogen Genomics Center, National Institute of Infectious Diseases	Pathogen Genomics Center, National Institute of Infectious Diseases	Tsuyoshi Sekizuka, Kentaro Itokawa, Rina Tanaka, Masanori Hashino, Makoto Kuroda	2021-04-01
EPI_ISL_1435088	Asia	Japan	B.1.1.214	Ibaraki Prefectural Institute of Public Health	Ibaraki Prefectural Institute of Public Health	Keiko Goto, Tsuyoshi Sekizuka, Kentaro Itokawa, Rina Tanaka, Masanori Hashino, Makoto Kuroda	2021-04-01
EPI_ISL_1435090	Asia	Japan	B.1.1.284	Ibaraki Prefectural Institute of Public Health	Ibaraki Prefectural Institute of Public Health	Keiko Goto, Tsuyoshi Sekizuka, Kentaro Itokawa, Rina Tanaka, Masanori Hashino, Makoto Kuroda	2021-04-01
EPI_ISL_1435112	Asia	Japan	B.1.1.284	Ibaraki Prefectural Institute of Public Health	Ibaraki Prefectural Institute of Public Health	Keiko Goto, Tsuyoshi Sekizuka, Kentaro Itokawa, Rina Tanaka, Masanori Hashino, Makoto Kuroda	2021-04-01
EPI_ISL_1435114	Asia	Japan	B.1.1.214	Ibaraki Prefectural Institute of Public Health	Ibaraki Prefectural Institute of Public Health	Keiko Goto, Tsuyoshi Sekizuka, Kentaro Itokawa, Rina Tanaka, Masanori Hashino, Makoto Kuroda	2021-04-01
EPI_ISL_1435116	Asia	Japan	B.1.1.214	Ibaraki Prefectural Institute of Public Health	Ibaraki Prefectural Institute of Public Health	Keiko Goto, Tsuyoshi Sekizuka, Kentaro Itokawa, Rina Tanaka, Masanori Hashino, Makoto Kuroda	2021-04-01
EPI_ISL_1435119	Asia	Japan	B.1.1.214	Ibaraki Prefectural Institute of Public Health	Ibaraki Prefectural Institute of Public Health	Keiko Goto, Tsuyoshi Sekizuka, Kentaro Itokawa, Rina Tanaka, Masanori Hashino, Makoto Kuroda	2021-04-01
EPI_ISL_1435150	Asia	Japan	B.1.1.284	Ibaraki Prefectural Institute of Public Health	Ibaraki Prefectural Institute of Public Health	Keiko Goto, Tsuyoshi Sekizuka, Kentaro Itokawa, Rina Tanaka, Masanori Hashino, Makoto Kuroda	2021-04-01
EPI_ISL_1447326	Asia	Japan	B.1.1.214	Department of Infectious Diseases and Immunology, National Hospital Organization Nagoya Medical Center	Clinical Research Center, National Hospital Organization Nagoya Medical Center	Yoshihiro Nakata, Hirotaka Ode, Mai Kubota, Masakazu Matsuda, Kazuhiro Matsuoka, Miho Nakasuji, Mikiko Mori, Mayumi Imahashi, Yoshiyuki Yokomaku, Yasumasa Iwatani	2021-04-02
EPI_ISL_1447327	Asia	Japan	B.1.1.284	Department of Infectious Diseases and Immunology, National Hospital Organization Nagoya Medical Center	Clinical Research Center, National Hospital Organization Nagoya Medical Center	Yoshihiro Nakata, Hirotaka Ode, Mai Kubota, Masakazu Matsuda, Kazuhiro Matsuoka, Miho Nakasuji, Mikiko Mori, Mayumi Imahashi, Yoshiyuki Yokomaku, Yasumasa Iwatani	2021-04-02
EPI_ISL_1447328	Asia	Japan	B.1.1.284	Department of Infectious Diseases and Immunology, National Hospital Organization Nagoya Medical Center	Clinical Research Center, National Hospital Organization Nagoya Medical Center	Yoshihiro Nakata, Hirotaka Ode, Mai Kubota, Masakazu Matsuda, Kazuhiro Matsuoka, Miho Nakasuji, Mikiko Mori, Mayumi Imahashi, Yoshiyuki Yokomaku, Yasumasa Iwatani	2021-04-02
EPI_ISL_1472226	Asia	Japan	B.1.1.214	Fukuoka Institute of Health and Environmental Sciences	Fukuoka Institute of Health and Environmental Sciences	Hiroaki Shigemura, Yoshiki Etoh, Asako Nakamura, Akira Ohishi, Takayuki Kobayashi, Saori Ueda, Chiharu Katamune, Mitsuhiro Hamasaki, Yuki Ashizuka, Tsuyoshi Sekizuka, Kentaro Itokawa, Rina Tanaka, Masanori Hashino, Makoto Kuroda	2021-04-05
EPI_ISL_1472227	Asia	Japan	B.1.1.214	Fukuoka Institute of Health and Environmental Sciences	Fukuoka Institute of Health and Environmental Sciences	Hiroaki Shigemura, Yoshiki Etoh, Asako Nakamura, Akira Ohishi, Takayuki Kobayashi, Saori Ueda, Chiharu Katamune, Mitsuhiro Hamasaki, Yuki Ashizuka, Tsuyoshi Sekizuka, Kentaro Itokawa, Rina Tanaka, Masanori Hashino, Makoto Kuroda	2021-04-05
EPI_ISL_1934233	Asia	Japan	B.1.1.214	Pathogen Genomics Center, National Institute of Infectious Diseases	Pathogen Genomics Center, National Institute of Infectious Diseases	Tsuyoshi Sekizuka, Kentaro Itokawa, Rina Tanaka, Masanori Hashino, Makoto Kuroda	2021-05-06
EPI_ISL_1973157	Asia	Japan	B.1.1.214	Keio University School of Medicine	Keio University School of Medicine	Kenjiro Kosaki, Yuka Iwasaki, Hirotsugu Ishizu, Haruhiko Siomi, Kodai Abe	2021-05-10
EPI_ISL_1973158	Asia	Japan	B.1.1.214	Keio University School of Medicine	Keio University School of Medicine	Kenjiro Kosaki, Yuka Iwasaki, Hirotsugu Ishizu, Haruhiko Siomi, Kodai Abe	2021-05-10
EPI_ISL_1973241	Asia	Japan	B.1.1.214	Keio University School of Medicine	Keio University School of Medicine	Kenjiro Kosaki, Yuka Iwasaki, Hirotsugu Ishizu, Haruhiko Siomi, Kodai Abe	2021-05-10
EPI_ISL_2285724	Asia	Japan	B.1.1.214	Department of Pathology, National Institute of Infectious Diseases	Department of Pathology, National Institute of Infectious Diseases	Harutaka Katano, Takayuki Kanno, Tadaki Suzuki	2021-05-26
EPI_ISL_2285725	Asia	Japan	B.1.1.214	Department of Pathology, National Institute of Infectious Diseases	Department of Pathology, National Institute of Infectious Diseases	Harutaka Katano, Takayuki Kanno, Tadaki Suzuki	2021-05-26
EPI_ISL_892378	Asia	Japan	B.1.1.284	Pathogen Genomics Center, National Institute of Infectious Diseases	Pathogen Genomics Center, National Institute of Infectious Diseases	Tsuyoshi Sekizuka, Kentaro Itokawa, Rina Tanaka, Masanori Hashino, Makoto Kuroda	2021-01-29
EPI_ISL_892379	Asia	Japan	B.1.1.284	Pathogen Genomics Center, National Institute of Infectious Diseases	Pathogen Genomics Center, National Institute of Infectious Diseases	Tsuyoshi Sekizuka, Kentaro Itokawa, Rina Tanaka, Masanori Hashino, Makoto Kuroda	2021-01-29
EPI_ISL_892380	Asia	Japan	B.1.1.284	Pathogen Genomics Center, National Institute of Infectious Diseases	Pathogen Genomics Center, National Institute of Infectious Diseases	Tsuyoshi Sekizuka, Kentaro Itokawa, Rina Tanaka, Masanori Hashino, Makoto Kuroda	2021-01-29
EPI_ISL_892381	Asia	Japan	B.1.1.284	Pathogen Genomics Center, National Institute of Infectious Diseases	Pathogen Genomics Center, National Institute of Infectious Diseases	Tsuyoshi Sekizuka, Kentaro Itokawa, Rina Tanaka, Masanori Hashino, Makoto Kuroda	2021-01-29
EPI_ISL_892415	Asia	Japan	B.1.1	Pathogen Genomics Center, National Institute of Infectious Diseases	Pathogen Genomics Center, National Institute of Infectious Diseases	Tsuyoshi Sekizuka, Kentaro Itokawa, Rina Tanaka, Masanori Hashino, Makoto Kuroda	2021-01-29
EPI_ISL_892416	Asia	Japan	B.1.1	Pathogen Genomics Center, National Institute of Infectious Diseases	Pathogen Genomics Center, National Institute of Infectious Diseases	Tsuyoshi Sekizuka, Kentaro Itokawa, Rina Tanaka, Masanori Hashino, Makoto Kuroda	2021-01-29
EPI_ISL_892417	Asia	Japan	B.1.1.214	Pathogen Genomics Center, National Institute of Infectious Diseases	Pathogen Genomics Center, National Institute of Infectious Diseases	Tsuyoshi Sekizuka, Kentaro Itokawa, Rina Tanaka, Masanori Hashino, Makoto Kuroda	2021-01-29
EPI_ISL_892418	Asia	Japan	B.1.1.284	Pathogen Genomics Center, National Institute of Infectious Diseases	Pathogen Genomics Center, National Institute of Infectious Diseases	Tsuyoshi Sekizuka, Kentaro Itokawa, Rina Tanaka, Masanori Hashino, Makoto Kuroda	2021-01-29
EPI_ISL_892419	Asia	Japan	B.1.1.284	Pathogen Genomics Center, National Institute of Infectious Diseases	Pathogen Genomics Center, National Institute of Infectious Diseases	Tsuyoshi Sekizuka, Kentaro Itokawa, Rina Tanaka, Masanori Hashino, Makoto Kuroda	2021-01-29
EPI_ISL_892420	Asia	Japan	B.1.1.214	Pathogen Genomics Center, National Institute of Infectious Diseases	Pathogen Genomics Center, National Institute of Infectious Diseases	Tsuyoshi Sekizuka, Kentaro Itokawa, Rina Tanaka, Masanori Hashino, Makoto Kuroda	2021-01-29
EPI_ISL_892421	Asia	Japan	B.1.1.214	Pathogen Genomics Center, National Institute of Infectious Diseases	Pathogen Genomics Center, National Institute of Infectious Diseases	Tsuyoshi Sekizuka, Kentaro Itokawa, Rina Tanaka, Masanori Hashino, Makoto Kuroda	2021-01-29
EPI_ISL_892422	Asia	Japan	B.1.1.284	Pathogen Genomics Center, National Institute of Infectious Diseases	Pathogen Genomics Center, National Institute of Infectious Diseases	Tsuyoshi Sekizuka, Kentaro Itokawa, Rina Tanaka, Masanori Hashino, Makoto Kuroda	2021-01-29
EPI_ISL_892423	Asia	Japan	B.1.1.214	Pathogen Genomics Center, National Institute of Infectious Diseases	Pathogen Genomics Center, National Institute of Infectious Diseases	Tsuyoshi Sekizuka, Kentaro Itokawa, Rina Tanaka, Masanori Hashino, Makoto Kuroda	2021-01-29
EPI_ISL_892424	Asia	Japan	B.1.1.214	Pathogen Genomics Center, National Institute of Infectious Diseases	Pathogen Genomics Center, National Institute of Infectious Diseases	Tsuyoshi Sekizuka, Kentaro Itokawa, Rina Tanaka, Masanori Hashino, Makoto Kuroda	2021-01-29
EPI_ISL_892425	Asia	Japan	B.1.1.214	Pathogen Genomics Center, National Institute of Infectious Diseases	Pathogen Genomics Center, National Institute of Infectious Diseases	Tsuyoshi Sekizuka, Kentaro Itokawa, Rina Tanaka, Masanori Hashino, Makoto Kuroda	2021-01-29
EPI_ISL_892426	Asia	Japan	B.1.1.284	Pathogen Genomics Center, National Institute of Infectious Diseases	Pathogen Genomics Center, National Institute of Infectious Diseases	Tsuyoshi Sekizuka, Kentaro Itokawa, Rina Tanaka, Masanori Hashino, Makoto Kuroda	2021-01-29
EPI_ISL_892427	Asia	Japan	B.1.1.214	Pathogen Genomics Center, National Institute of Infectious Diseases	Pathogen Genomics Center, National Institute of Infectious Diseases	Tsuyoshi Sekizuka, Kentaro Itokawa, Rina Tanaka, Masanori Hashino, Makoto Kuroda	2021-01-29
EPI_ISL_892428	Asia	Japan	B.1.1.284	Pathogen Genomics Center, National Institute of Infectious Diseases	Pathogen Genomics Center, National Institute of Infectious Diseases	Tsuyoshi Sekizuka, Kentaro Itokawa, Rina Tanaka, Masanori Hashino, Makoto Kuroda	2021-01-29
EPI_ISL_892429	Asia	Japan	B.1.1.214	Pathogen Genomics Center, National Institute of Infectious Diseases	Pathogen Genomics Center, National Institute of Infectious Diseases	Tsuyoshi Sekizuka, Kentaro Itokawa, Rina Tanaka, Masanori Hashino, Makoto Kuroda	2021-01-29
EPI_ISL_892467	Asia	Japan	B.1.1.214	Pathogen Genomics Center, National Institute of Infectious Diseases	Pathogen Genomics Center, National Institute of Infectious Diseases	Tsuyoshi Sekizuka, Kentaro Itokawa, Rina Tanaka, Masanori Hashino, Makoto Kuroda	2021-01-29
EPI_ISL_892468	Asia	Japan	B.1.1.214	Pathogen Genomics Center, National Institute of Infectious Diseases	Pathogen Genomics Center, National Institute of Infectious Diseases	Tsuyoshi Sekizuka, Kentaro Itokawa, Rina Tanaka, Masanori Hashino, Makoto Kuroda	2021-01-29
EPI_ISL_892469	Asia	Japan	B.1.1.214	Pathogen Genomics Center, National Institute of Infectious Diseases	Pathogen Genomics Center, National Institute of Infectious Diseases	Tsuyoshi Sekizuka, Kentaro Itokawa, Rina Tanaka, Masanori Hashino, Makoto Kuroda	2021-01-29
EPI_ISL_892470	Asia	Japan	B.1.1.214	Pathogen Genomics Center, National Institute of Infectious Diseases	Pathogen Genomics Center, National Institute of Infectious Diseases	Tsuyoshi Sekizuka, Kentaro Itokawa, Rina Tanaka, Masanori Hashino, Makoto Kuroda	2021-01-29
EPI_ISL_892471	Asia	Japan	B.1.1.214	Pathogen Genomics Center, National Institute of Infectious Diseases	Pathogen Genomics Center, National Institute of Infectious Diseases	Tsuyoshi Sekizuka, Kentaro Itokawa, Rina Tanaka, Masanori Hashino, Makoto Kuroda	2021-01-29
EPI_ISL_892472	Asia	Japan	B.1.1.214	Pathogen Genomics Center, National Institute of Infectious Diseases	Pathogen Genomics Center, National Institute of Infectious Diseases	Tsuyoshi Sekizuka, Kentaro Itokawa, Rina Tanaka, Masanori Hashino, Makoto Kuroda	2021-01-29
EPI_ISL_892473	Asia	Japan	B.1.1.214	Pathogen Genomics Center, National Institute of Infectious Diseases	Pathogen Genomics Center, National Institute of Infectious Diseases	Tsuyoshi Sekizuka, Kentaro Itokawa, Rina Tanaka, Masanori Hashino, Makoto Kuroda	2021-01-29
EPI_ISL_892474	Asia	Japan	B.1.1.214	Pathogen Genomics Center, National Institute of Infectious Diseases	Pathogen Genomics Center, National Institute of Infectious Diseases	Tsuyoshi Sekizuka, Kentaro Itokawa, Rina Tanaka, Masanori Hashino, Makoto Kuroda	2021-01-29
EPI_ISL_892475	Asia	Japan	B.1.1.214	Pathogen Genomics Center, National Institute of Infectious Diseases	Pathogen Genomics Center, National Institute of Infectious Diseases	Tsuyoshi Sekizuka, Kentaro Itokawa, Rina Tanaka, Masanori Hashino, Makoto Kuroda	2021-01-29
EPI_ISL_892476	Asia	Japan	B.1.1.214	Pathogen Genomics Center, National Institute of Infectious Diseases	Pathogen Genomics Center, National Institute of Infectious Diseases	Tsuyoshi Sekizuka, Kentaro Itokawa, Rina Tanaka, Masanori Hashino, Makoto Kuroda	2021-01-29
EPI_ISL_892477	Asia	Japan	B.1.1.214	Pathogen Genomics Center, National Institute of Infectious Diseases	Pathogen Genomics Center, National Institute of Infectious Diseases	Tsuyoshi Sekizuka, Kentaro Itokawa, Rina Tanaka, Masanori Hashino, Makoto Kuroda	2021-01-29
EPI_ISL_892478	Asia	Japan	B.1.1.214	Pathogen Genomics Center, National Institute of Infectious Diseases	Pathogen Genomics Center, National Institute of Infectious Diseases	Tsuyoshi Sekizuka, Kentaro Itokawa, Rina Tanaka, Masanori Hashino, Makoto Kuroda	2021-01-29
EPI_ISL_892479	Asia	Japan	B.1.1.214	Pathogen Genomics Center, National Institute of Infectious Diseases	Pathogen Genomics Center, National Institute of Infectious Diseases	Tsuyoshi Sekizuka, Kentaro Itokawa, Rina Tanaka, Masanori Hashino, Makoto Kuroda	2021-01-29
EPI_ISL_892480	Asia	Japan	B.1.1.214	Pathogen Genomics Center, National Institute of Infectious Diseases	Pathogen Genomics Center, National Institute of Infectious Diseases	Tsuyoshi Sekizuka, Kentaro Itokawa, Rina Tanaka, Masanori Hashino, Makoto Kuroda	2021-01-29
EPI_ISL_892481	Asia	Japan	B.1.1.214	Pathogen Genomics Center, National Institute of Infectious Diseases	Pathogen Genomics Center, National Institute of Infectious Diseases	Tsuyoshi Sekizuka, Kentaro Itokawa, Rina Tanaka, Masanori Hashino, Makoto Kuroda	2021-01-29
EPI_ISL_892482	Asia	Japan	B.1.1.214	Pathogen Genomics Center, National Institute of Infectious Diseases	Pathogen Genomics Center, National Institute of Infectious Diseases	Tsuyoshi Sekizuka, Kentaro Itokawa, Rina Tanaka, Masanori Hashino, Makoto Kuroda	2021-01-29
EPI_ISL_892483	Asia	Japan	B.1.1.214	Pathogen Genomics Center, National Institute of Infectious Diseases	Pathogen Genomics Center, National Institute of Infectious Diseases	Tsuyoshi Sekizuka, Kentaro Itokawa, Rina Tanaka, Masanori Hashino, Makoto Kuroda	2021-01-29
EPI_ISL_892484	Asia	Japan	B.1.1.214	Pathogen Genomics Center, National Institute of Infectious Diseases	Pathogen Genomics Center, National Institute of Infectious Diseases	Tsuyoshi Sekizuka, Kentaro Itokawa, Rina Tanaka, Masanori Hashino, Makoto Kuroda	2021-01-29
EPI_ISL_892485	Asia	Japan	B.1.1.284	Pathogen Genomics Center, National Institute of Infectious Diseases	Pathogen Genomics Center, National Institute of Infectious Diseases	Tsuyoshi Sekizuka, Kentaro Itokawa, Rina Tanaka, Masanori Hashino, Makoto Kuroda	2021-01-29
EPI_ISL_892585	Asia	Japan	B.1.1.214	Pathogen Genomics Center, National Institute of Infectious Diseases	Pathogen Genomics Center, National Institute of Infectious Diseases	Tsuyoshi Sekizuka, Kentaro Itokawa, Rina Tanaka, Masanori Hashino, Makoto Kuroda	2021-01-29
EPI_ISL_892586	Asia	Japan	B.1.1.214	Pathogen Genomics Center, National Institute of Infectious Diseases	Pathogen Genomics Center, National Institute of Infectious Diseases	Tsuyoshi Sekizuka, Kentaro Itokawa, Rina Tanaka, Masanori Hashino, Makoto Kuroda	2021-01-29
EPI_ISL_892611	Asia	Japan	B.1.1.214	Pathogen Genomics Center, National Institute of Infectious Diseases	Pathogen Genomics Center, National Institute of Infectious Diseases	Tsuyoshi Sekizuka, Kentaro Itokawa, Rina Tanaka, Masanori Hashino, Makoto Kuroda	2021-01-29
EPI_ISL_892612	Asia	Japan	B.1.1.214	Pathogen Genomics Center, National Institute of Infectious Diseases	Pathogen Genomics Center, National Institute of Infectious Diseases	Tsuyoshi Sekizuka, Kentaro Itokawa, Rina Tanaka, Masanori Hashino, Makoto Kuroda	2021-01-29
EPI_ISL_892613	Asia	Japan	B.1.1.214	Pathogen Genomics Center, National Institute of Infectious Diseases	Pathogen Genomics Center, National Institute of Infectious Diseases	Tsuyoshi Sekizuka, Kentaro Itokawa, Rina Tanaka, Masanori Hashino, Makoto Kuroda	2021-01-29
EPI_ISL_892614	Asia	Japan	B.1.1.214	Pathogen Genomics Center, National Institute of Infectious Diseases	Pathogen Genomics Center, National Institute of Infectious Diseases	Tsuyoshi Sekizuka, Kentaro Itokawa, Rina Tanaka, Masanori Hashino, Makoto Kuroda	2021-01-29
EPI_ISL_892615	Asia	Japan	B.1.1.214	Pathogen Genomics Center, National Institute of Infectious Diseases	Pathogen Genomics Center, National Institute of Infectious Diseases	Tsuyoshi Sekizuka, Kentaro Itokawa, Rina Tanaka, Masanori Hashino, Makoto Kuroda	2021-01-29
EPI_ISL_892616	Asia	Japan	B.1.1.284	Pathogen Genomics Center, National Institute of Infectious Diseases	Pathogen Genomics Center, National Institute of Infectious Diseases	Tsuyoshi Sekizuka, Kentaro Itokawa, Rina Tanaka, Masanori Hashino, Makoto Kuroda	2021-01-29
EPI_ISL_892617	Asia	Japan	B.1.1.284	Pathogen Genomics Center, National Institute of Infectious Diseases	Pathogen Genomics Center, National Institute of Infectious Diseases	Tsuyoshi Sekizuka, Kentaro Itokawa, Rina Tanaka, Masanori Hashino, Makoto Kuroda	2021-01-29
EPI_ISL_892618	Asia	Japan	B.1.1.214	Pathogen Genomics Center, National Institute of Infectious Diseases	Pathogen Genomics Center, National Institute of Infectious Diseases	Tsuyoshi Sekizuka, Kentaro Itokawa, Rina Tanaka, Masanori Hashino, Makoto Kuroda	2021-01-29
EPI_ISL_892619	Asia	Japan	B.1.1.214	Pathogen Genomics Center, National Institute of Infectious Diseases	Pathogen Genomics Center, National Institute of Infectious Diseases	Tsuyoshi Sekizuka, Kentaro Itokawa, Rina Tanaka, Masanori Hashino, Makoto Kuroda	2021-01-29
EPI_ISL_892620	Asia	Japan	B.1.1.214	Pathogen Genomics Center, National Institute of Infectious Diseases	Pathogen Genomics Center, National Institute of Infectious Diseases	Tsuyoshi Sekizuka, Kentaro Itokawa, Rina Tanaka, Masanori Hashino, Makoto Kuroda	2021-01-29
EPI_ISL_892621	Asia	Japan	B.1.1.214	Pathogen Genomics Center, National Institute of Infectious Diseases	Pathogen Genomics Center, National Institute of Infectious Diseases	Tsuyoshi Sekizuka, Kentaro Itokawa, Rina Tanaka, Masanori Hashino, Makoto Kuroda	2021-01-29
EPI_ISL_892622	Asia	Japan	B.1.1.214	Pathogen Genomics Center, National Institute of Infectious Diseases	Pathogen Genomics Center, National Institute of Infectious Diseases	Tsuyoshi Sekizuka, Kentaro Itokawa, Rina Tanaka, Masanori Hashino, Makoto Kuroda	2021-01-29
EPI_ISL_892623	Asia	Japan	B.1.1.214	Pathogen Genomics Center, National Institute of Infectious Diseases	Pathogen Genomics Center, National Institute of Infectious Diseases	Tsuyoshi Sekizuka, Kentaro Itokawa, Rina Tanaka, Masanori Hashino, Makoto Kuroda	2021-01-29
EPI_ISL_892624	Asia	Japan	B.1.1.214	Pathogen Genomics Center, National Institute of Infectious Diseases	Pathogen Genomics Center, National Institute of Infectious Diseases	Tsuyoshi Sekizuka, Kentaro Itokawa, Rina Tanaka, Masanori Hashino, Makoto Kuroda	2021-01-29
EPI_ISL_892625	Asia	Japan	B.1.1.214	Pathogen Genomics Center, National Institute of Infectious Diseases	Pathogen Genomics Center, National Institute of Infectious Diseases	Tsuyoshi Sekizuka, Kentaro Itokawa, Rina Tanaka, Masanori Hashino, Makoto Kuroda	2021-01-29
EPI_ISL_892626	Asia	Japan	B.1.1.214	Pathogen Genomics Center, National Institute of Infectious Diseases	Pathogen Genomics Center, National Institute of Infectious Diseases	Tsuyoshi Sekizuka, Kentaro Itokawa, Rina Tanaka, Masanori Hashino, Makoto Kuroda	2021-01-29
EPI_ISL_892627	Asia	Japan	B.1.1.214	Pathogen Genomics Center, National Institute of Infectious Diseases	Pathogen Genomics Center, National Institute of Infectious Diseases	Tsuyoshi Sekizuka, Kentaro Itokawa, Rina Tanaka, Masanori Hashino, Makoto Kuroda	2021-01-29
EPI_ISL_892628	Asia	Japan	B.1.1.214	Pathogen Genomics Center, National Institute of Infectious Diseases	Pathogen Genomics Center, National Institute of Infectious Diseases	Tsuyoshi Sekizuka, Kentaro Itokawa, Rina Tanaka, Masanori Hashino, Makoto Kuroda	2021-01-29
EPI_ISL_892629	Asia	Japan	B.1.1.214	Pathogen Genomics Center, National Institute of Infectious Diseases	Pathogen Genomics Center, National Institute of Infectious Diseases	Tsuyoshi Sekizuka, Kentaro Itokawa, Rina Tanaka, Masanori Hashino, Makoto Kuroda	2021-01-29
EPI_ISL_892630	Asia	Japan	B.1.1.214	Pathogen Genomics Center, National Institute of Infectious Diseases	Pathogen Genomics Center, National Institute of Infectious Diseases	Tsuyoshi Sekizuka, Kentaro Itokawa, Rina Tanaka, Masanori Hashino, Makoto Kuroda	2021-01-29
EPI_ISL_892631	Asia	Japan	B.1.1.214	Pathogen Genomics Center, National Institute of Infectious Diseases	Pathogen Genomics Center, National Institute of Infectious Diseases	Tsuyoshi Sekizuka, Kentaro Itokawa, Rina Tanaka, Masanori Hashino, Makoto Kuroda	2021-01-29
EPI_ISL_892632	Asia	Japan	B.1.1.214	Pathogen Genomics Center, National Institute of Infectious Diseases	Pathogen Genomics Center, National Institute of Infectious Diseases	Tsuyoshi Sekizuka, Kentaro Itokawa, Rina Tanaka, Masanori Hashino, Makoto Kuroda	2021-01-29
EPI_ISL_892633	Asia	Japan	B.1.1.214	Pathogen Genomics Center, National Institute of Infectious Diseases	Pathogen Genomics Center, National Institute of Infectious Diseases	Tsuyoshi Sekizuka, Kentaro Itokawa, Rina Tanaka, Masanori Hashino, Makoto Kuroda	2021-01-29
EPI_ISL_892634	Asia	Japan	B.1.1.214	Pathogen Genomics Center, National Institute of Infectious Diseases	Pathogen Genomics Center, National Institute of Infectious Diseases	Tsuyoshi Sekizuka, Kentaro Itokawa, Rina Tanaka, Masanori Hashino, Makoto Kuroda	2021-01-29
EPI_ISL_892635	Asia	Japan	B.1.1.214	Pathogen Genomics Center, National Institute of Infectious Diseases	Pathogen Genomics Center, National Institute of Infectious Diseases	Tsuyoshi Sekizuka, Kentaro Itokawa, Rina Tanaka, Masanori Hashino, Makoto Kuroda	2021-01-29
EPI_ISL_892636	Asia	Japan	B.1.1.214	Pathogen Genomics Center, National Institute of Infectious Diseases	Pathogen Genomics Center, National Institute of Infectious Diseases	Tsuyoshi Sekizuka, Kentaro Itokawa, Rina Tanaka, Masanori Hashino, Makoto Kuroda	2021-01-29
EPI_ISL_892651	Asia	Japan	B.1.1.214	Pathogen Genomics Center, National Institute of Infectious Diseases	Pathogen Genomics Center, National Institute of Infectious Diseases	Tsuyoshi Sekizuka, Kentaro Itokawa, Rina Tanaka, Masanori Hashino, Makoto Kuroda	2021-01-29
EPI_ISL_892652	Asia	Japan	B.1.1.214	Pathogen Genomics Center, National Institute of Infectious Diseases	Pathogen Genomics Center, National Institute of Infectious Diseases	Tsuyoshi Sekizuka, Kentaro Itokawa, Rina Tanaka, Masanori Hashino, Makoto Kuroda	2021-01-29
EPI_ISL_892653	Asia	Japan	B.1.36	Pathogen Genomics Center, National Institute of Infectious Diseases	Pathogen Genomics Center, National Institute of Infectious Diseases	Tsuyoshi Sekizuka, Kentaro Itokawa, Rina Tanaka, Masanori Hashino, Makoto Kuroda	2021-01-29
EPI_ISL_892654	Asia	Japan	B.1.1.214	Pathogen Genomics Center, National Institute of Infectious Diseases	Pathogen Genomics Center, National Institute of Infectious Diseases	Tsuyoshi Sekizuka, Kentaro Itokawa, Rina Tanaka, Masanori Hashino, Makoto Kuroda	2021-01-29
EPI_ISL_892655	Asia	Japan	B.1.1.214	Pathogen Genomics Center, National Institute of Infectious Diseases	Pathogen Genomics Center, National Institute of Infectious Diseases	Tsuyoshi Sekizuka, Kentaro Itokawa, Rina Tanaka, Masanori Hashino, Makoto Kuroda	2021-01-29
EPI_ISL_892656	Asia	Japan	B.1.1.214	Pathogen Genomics Center, National Institute of Infectious Diseases	Pathogen Genomics Center, National Institute of Infectious Diseases	Tsuyoshi Sekizuka, Kentaro Itokawa, Rina Tanaka, Masanori Hashino, Makoto Kuroda	2021-01-29
EPI_ISL_892657	Asia	Japan	B.1.1.214	Pathogen Genomics Center, National Institute of Infectious Diseases	Pathogen Genomics Center, National Institute of Infectious Diseases	Tsuyoshi Sekizuka, Kentaro Itokawa, Rina Tanaka, Masanori Hashino, Makoto Kuroda	2021-01-29
EPI_ISL_892658	Asia	Japan	B.1.1.214	Pathogen Genomics Center, National Institute of Infectious Diseases	Pathogen Genomics Center, National Institute of Infectious Diseases	Tsuyoshi Sekizuka, Kentaro Itokawa, Rina Tanaka, Masanori Hashino, Makoto Kuroda	2021-01-29
EPI_ISL_892725	Asia	Japan	B.1.1.214	Pathogen Genomics Center, National Institute of Infectious Diseases	Pathogen Genomics Center, National Institute of Infectious Diseases	Tsuyoshi Sekizuka, Kentaro Itokawa, Rina Tanaka, Masanori Hashino, Makoto Kuroda	2021-01-29
EPI_ISL_892788	Asia	Japan	B.1.1.214	Department of Infectious Diseases, Kobe Institute of Health	Pathogen Genomics Center, National Institute of Infectious Diseases	Tsuyoshi Sekizuka, Kentaro Itokawa, Rina Tanaka, Masanori Hashino, Makoto Kuroda	2021-01-29
EPI_ISL_892799	Asia	Japan	B.1.1.214	Department of Infectious Diseases, Kobe Institute of Health	Pathogen Genomics Center, National Institute of Infectious Diseases	Tsuyoshi Sekizuka, Kentaro Itokawa, Rina Tanaka, Masanori Hashino, Makoto Kuroda	2021-01-29
EPI_ISL_892822	Asia	Japan	B.1.1.214	Pathogen Genomics Center, National Institute of Infectious Diseases	Pathogen Genomics Center, National Institute of Infectious Diseases	Tsuyoshi Sekizuka, Kentaro Itokawa, Rina Tanaka, Masanori Hashino, Makoto Kuroda	2021-01-29
EPI_ISL_892823	Asia	Japan	B.1.1.214	Pathogen Genomics Center, National Institute of Infectious Diseases	Pathogen Genomics Center, National Institute of Infectious Diseases	Tsuyoshi Sekizuka, Kentaro Itokawa, Rina Tanaka, Masanori Hashino, Makoto Kuroda	2021-01-29
EPI_ISL_892824	Asia	Japan	B.1.1.214	Pathogen Genomics Center, National Institute of Infectious Diseases	Pathogen Genomics Center, National Institute of Infectious Diseases	Tsuyoshi Sekizuka, Kentaro Itokawa, Rina Tanaka, Masanori Hashino, Makoto Kuroda	2021-01-29
EPI_ISL_892894	Asia	Japan	B.1.1.284	Pathogen Genomics Center, National Institute of Infectious Diseases	Pathogen Genomics Center, National Institute of Infectious Diseases	Tsuyoshi Sekizuka, Kentaro Itokawa, Rina Tanaka, Masanori Hashino, Makoto Kuroda	2021-01-29
EPI_ISL_892895	Asia	Japan	B.1.1.214	Pathogen Genomics Center, National Institute of Infectious Diseases	Pathogen Genomics Center, National Institute of Infectious Diseases	Tsuyoshi Sekizuka, Kentaro Itokawa, Rina Tanaka, Masanori Hashino, Makoto Kuroda	2021-01-29
EPI_ISL_892896	Asia	Japan	B.1.1.214	Pathogen Genomics Center, National Institute of Infectious Diseases	Pathogen Genomics Center, National Institute of Infectious Diseases	Tsuyoshi Sekizuka, Kentaro Itokawa, Rina Tanaka, Masanori Hashino, Makoto Kuroda	2021-01-29
EPI_ISL_892897	Asia	Japan	B.1.1.214	Pathogen Genomics Center, National Institute of Infectious Diseases	Pathogen Genomics Center, National Institute of Infectious Diseases	Tsuyoshi Sekizuka, Kentaro Itokawa, Rina Tanaka, Masanori Hashino, Makoto Kuroda	2021-01-29
EPI_ISL_892898	Asia	Japan	B.1.1.214	Pathogen Genomics Center, National Institute of Infectious Diseases	Pathogen Genomics Center, National Institute of Infectious Diseases	Tsuyoshi Sekizuka, Kentaro Itokawa, Rina Tanaka, Masanori Hashino, Makoto Kuroda	2021-01-29
EPI_ISL_892945	Asia	Japan	B.1.1.284	Pathogen Genomics Center, National Institute of Infectious Diseases	Pathogen Genomics Center, National Institute of Infectious Diseases	Tsuyoshi Sekizuka, Kentaro Itokawa, Rina Tanaka, Masanori Hashino, Makoto Kuroda	2021-01-29
EPI_ISL_892946	Asia	Japan	B.1.1.284	Pathogen Genomics Center, National Institute of Infectious Diseases	Pathogen Genomics Center, National Institute of Infectious Diseases	Tsuyoshi Sekizuka, Kentaro Itokawa, Rina Tanaka, Masanori Hashino, Makoto Kuroda	2021-01-29
EPI_ISL_892947	Asia	Japan	B.1.1.284	Pathogen Genomics Center, National Institute of Infectious Diseases	Pathogen Genomics Center, National Institute of Infectious Diseases	Tsuyoshi Sekizuka, Kentaro Itokawa, Rina Tanaka, Masanori Hashino, Makoto Kuroda	2021-01-29
EPI_ISL_892948	Asia	Japan	B.1.1.284	Pathogen Genomics Center, National Institute of Infectious Diseases	Pathogen Genomics Center, National Institute of Infectious Diseases	Tsuyoshi Sekizuka, Kentaro Itokawa, Rina Tanaka, Masanori Hashino, Makoto Kuroda	2021-01-29
EPI_ISL_892949	Asia	Japan	B.1.1.284	Pathogen Genomics Center, National Institute of Infectious Diseases	Pathogen Genomics Center, National Institute of Infectious Diseases	Tsuyoshi Sekizuka, Kentaro Itokawa, Rina Tanaka, Masanori Hashino, Makoto Kuroda	2021-01-29
EPI_ISL_892950	Asia	Japan	B.1.1.284	Pathogen Genomics Center, National Institute of Infectious Diseases	Pathogen Genomics Center, National Institute of Infectious Diseases	Tsuyoshi Sekizuka, Kentaro Itokawa, Rina Tanaka, Masanori Hashino, Makoto Kuroda	2021-01-29
EPI_ISL_893215	Asia	Japan	B.1.1.284	Sakai City Institute of Public Health	Pathogen Genomics Center, National Institute of Infectious Diseases	Tsuyoshi Sekizuka, Kentaro Itokawa, Rina Tanaka, Masanori Hashino, Makoto Kuroda	2021-01-29
EPI_ISL_893216	Asia	Japan	B.1.1.214	Sakai City Institute of Public Health	Pathogen Genomics Center, National Institute of Infectious Diseases	Tsuyoshi Sekizuka, Kentaro Itokawa, Rina Tanaka, Masanori Hashino, Makoto Kuroda	2021-01-29
EPI_ISL_893217	Asia	Japan	B.1.1.214	Sakai City Institute of Public Health	Pathogen Genomics Center, National Institute of Infectious Diseases	Tsuyoshi Sekizuka, Kentaro Itokawa, Rina Tanaka, Masanori Hashino, Makoto Kuroda	2021-01-29
EPI_ISL_893281	Asia	Japan	B.1.1.214	Pathogen Genomics Center, National Institute of Infectious Diseases	Pathogen Genomics Center, National Institute of Infectious Diseases	Tsuyoshi Sekizuka, Kentaro Itokawa, Rina Tanaka, Masanori Hashino, Makoto Kuroda	2021-01-29
EPI_ISL_893608	Asia	Japan	B.1.1.214	Department of Infectious Diseases, Kobe Institute of Health	Department of Infectious Diseases, Kobe Institute of Health	Ryohei Nomoto, Tomotada Iwamoto, Tsuyoshi Sekizuka, Kentaro Itokawa, Rina Tanaka, Masanori Hashino, Makoto Kuroda	2021-01-29
EPI_ISL_893609	Asia	Japan	B.1.1.214	Department of Infectious Diseases, Kobe Institute of Health	Department of Infectious Diseases, Kobe Institute of Health	Ryohei Nomoto, Tomotada Iwamoto, Tsuyoshi Sekizuka, Kentaro Itokawa, Rina Tanaka, Masanori Hashino, Makoto Kuroda	2021-01-29
EPI_ISL_893610	Asia	Japan	B.1.1.214	Department of Infectious Diseases, Kobe Institute of Health	Department of Infectious Diseases, Kobe Institute of Health	Ryohei Nomoto, Tomotada Iwamoto, Tsuyoshi Sekizuka, Kentaro Itokawa, Rina Tanaka, Masanori Hashino, Makoto Kuroda	2021-01-29
EPI_ISL_893611	Asia	Japan	B.1.1.214	Department of Infectious Diseases, Kobe Institute of Health	Department of Infectious Diseases, Kobe Institute of Health	Ryohei Nomoto, Tomotada Iwamoto, Tsuyoshi Sekizuka, Kentaro Itokawa, Rina Tanaka, Masanori Hashino, Makoto Kuroda	2021-01-29
EPI_ISL_893612	Asia	Japan	B.1.1.214	Department of Infectious Diseases, Kobe Institute of Health	Department of Infectious Diseases, Kobe Institute of Health	Ryohei Nomoto, Tomotada Iwamoto, Tsuyoshi Sekizuka, Kentaro Itokawa, Rina Tanaka, Masanori Hashino, Makoto Kuroda	2021-01-29
EPI_ISL_893613	Asia	Japan	B.1.1.214	Department of Infectious Diseases, Kobe Institute of Health	Department of Infectious Diseases, Kobe Institute of Health	Ryohei Nomoto, Tomotada Iwamoto, Tsuyoshi Sekizuka, Kentaro Itokawa, Rina Tanaka, Masanori Hashino, Makoto Kuroda	2021-01-29
EPI_ISL_893614	Asia	Japan	B.1.1.214	Department of Infectious Diseases, Kobe Institute of Health	Department of Infectious Diseases, Kobe Institute of Health	Ryohei Nomoto, Tomotada Iwamoto, Tsuyoshi Sekizuka, Kentaro Itokawa, Rina Tanaka, Masanori Hashino, Makoto Kuroda	2021-01-29
EPI_ISL_893615	Asia	Japan	B.1.1.214	Department of Infectious Diseases, Kobe Institute of Health	Department of Infectious Diseases, Kobe Institute of Health	Ryohei Nomoto, Tomotada Iwamoto, Tsuyoshi Sekizuka, Kentaro Itokawa, Rina Tanaka, Masanori Hashino, Makoto Kuroda	2021-01-29
EPI_ISL_893616	Asia	Japan	B.1.1.214	Department of Infectious Diseases, Kobe Institute of Health	Department of Infectious Diseases, Kobe Institute of Health	Ryohei Nomoto, Tomotada Iwamoto, Tsuyoshi Sekizuka, Kentaro Itokawa, Rina Tanaka, Masanori Hashino, Makoto Kuroda	2021-01-29
EPI_ISL_893617	Asia	Japan	B.1.1.214	Department of Infectious Diseases, Kobe Institute of Health	Department of Infectious Diseases, Kobe Institute of Health	Ryohei Nomoto, Tomotada Iwamoto, Tsuyoshi Sekizuka, Kentaro Itokawa, Rina Tanaka, Masanori Hashino, Makoto Kuroda	2021-01-29
EPI_ISL_893618	Asia	Japan	B.1.1.214	Department of Infectious Diseases, Kobe Institute of Health	Department of Infectious Diseases, Kobe Institute of Health	Ryohei Nomoto, Tomotada Iwamoto, Tsuyoshi Sekizuka, Kentaro Itokawa, Rina Tanaka, Masanori Hashino, Makoto Kuroda	2021-01-29
EPI_ISL_893626	Asia	Japan	B.1.1.214	Department of Infectious Diseases, Kobe Institute of Health	Department of Infectious Diseases, Kobe Institute of Health	Ryohei Nomoto, Tomotada Iwamoto, Tsuyoshi Sekizuka, Kentaro Itokawa, Rina Tanaka, Masanori Hashino, Makoto Kuroda	2021-01-29
EPI_ISL_893627	Asia	Japan	B.1.1.214	Department of Infectious Diseases, Kobe Institute of Health	Department of Infectious Diseases, Kobe Institute of Health	Ryohei Nomoto, Tomotada Iwamoto, Tsuyoshi Sekizuka, Kentaro Itokawa, Rina Tanaka, Masanori Hashino, Makoto Kuroda	2021-01-29
EPI_ISL_893628	Asia	Japan	B.1.1.214	Department of Infectious Diseases, Kobe Institute of Health	Department of Infectious Diseases, Kobe Institute of Health	Ryohei Nomoto, Tomotada Iwamoto, Tsuyoshi Sekizuka, Kentaro Itokawa, Rina Tanaka, Masanori Hashino, Makoto Kuroda	2021-01-29
EPI_ISL_893629	Asia	Japan	B.1.1.214	Department of Infectious Diseases, Kobe Institute of Health	Department of Infectious Diseases, Kobe Institute of Health	Ryohei Nomoto, Tomotada Iwamoto, Tsuyoshi Sekizuka, Kentaro Itokawa, Rina Tanaka, Masanori Hashino, Makoto Kuroda	2021-01-29
EPI_ISL_893630	Asia	Japan	B.1.1.214	Department of Infectious Diseases, Kobe Institute of Health	Department of Infectious Diseases, Kobe Institute of Health	Ryohei Nomoto, Tomotada Iwamoto, Tsuyoshi Sekizuka, Kentaro Itokawa, Rina Tanaka, Masanori Hashino, Makoto Kuroda	2021-01-29
EPI_ISL_893631	Asia	Japan	B.1.1.214	Department of Infectious Diseases, Kobe Institute of Health	Department of Infectious Diseases, Kobe Institute of Health	Ryohei Nomoto, Tomotada Iwamoto, Tsuyoshi Sekizuka, Kentaro Itokawa, Rina Tanaka, Masanori Hashino, Makoto Kuroda	2021-01-29
EPI_ISL_893632	Asia	Japan	B.1.1.214	Department of Infectious Diseases, Kobe Institute of Health	Department of Infectious Diseases, Kobe Institute of Health	Ryohei Nomoto, Tomotada Iwamoto, Tsuyoshi Sekizuka, Kentaro Itokawa, Rina Tanaka, Masanori Hashino, Makoto Kuroda	2021-01-29
EPI_ISL_893633	Asia	Japan	B.1.1.214	Department of Infectious Diseases, Kobe Institute of Health	Department of Infectious Diseases, Kobe Institute of Health	Ryohei Nomoto, Tomotada Iwamoto, Tsuyoshi Sekizuka, Kentaro Itokawa, Rina Tanaka, Masanori Hashino, Makoto Kuroda	2021-01-29
EPI_ISL_893634	Asia	Japan	B.1.1.214	Department of Infectious Diseases, Kobe Institute of Health	Department of Infectious Diseases, Kobe Institute of Health	Ryohei Nomoto, Tomotada Iwamoto, Tsuyoshi Sekizuka, Kentaro Itokawa, Rina Tanaka, Masanori Hashino, Makoto Kuroda	2021-01-29
EPI_ISL_893635	Asia	Japan	B.1.1.214	Department of Infectious Diseases, Kobe Institute of Health	Department of Infectious Diseases, Kobe Institute of Health	Ryohei Nomoto, Tomotada Iwamoto, Tsuyoshi Sekizuka, Kentaro Itokawa, Rina Tanaka, Masanori Hashino, Makoto Kuroda	2021-01-29
EPI_ISL_893677	Asia	Japan	B.1.1.214	Department of Infectious Diseases, Kobe Institute of Health	Department of Infectious Diseases, Kobe Institute of Health	Ryohei Nomoto, Tomotada Iwamoto, Tsuyoshi Sekizuka, Kentaro Itokawa, Rina Tanaka, Masanori Hashino, Makoto Kuroda	2021-01-29
EPI_ISL_893678	Asia	Japan	B.1.1.214	Department of Infectious Diseases, Kobe Institute of Health	Department of Infectious Diseases, Kobe Institute of Health	Ryohei Nomoto, Tomotada Iwamoto, Tsuyoshi Sekizuka, Kentaro Itokawa, Rina Tanaka, Masanori Hashino, Makoto Kuroda	2021-01-29
EPI_ISL_893679	Asia	Japan	B.1.1.214	Department of Infectious Diseases, Kobe Institute of Health	Department of Infectious Diseases, Kobe Institute of Health	Ryohei Nomoto, Tomotada Iwamoto, Tsuyoshi Sekizuka, Kentaro Itokawa, Rina Tanaka, Masanori Hashino, Makoto Kuroda	2021-01-29
EPI_ISL_893680	Asia	Japan	B.1.1.214	Department of Infectious Diseases, Kobe Institute of Health	Department of Infectious Diseases, Kobe Institute of Health	Ryohei Nomoto, Tomotada Iwamoto, Tsuyoshi Sekizuka, Kentaro Itokawa, Rina Tanaka, Masanori Hashino, Makoto Kuroda	2021-01-29
EPI_ISL_893681	Asia	Japan	B.1.1.214	Department of Infectious Diseases, Kobe Institute of Health	Department of Infectious Diseases, Kobe Institute of Health	Ryohei Nomoto, Tomotada Iwamoto, Tsuyoshi Sekizuka, Kentaro Itokawa, Rina Tanaka, Masanori Hashino, Makoto Kuroda	2021-01-29
EPI_ISL_893682	Asia	Japan	B.1.1.214	Department of Infectious Diseases, Kobe Institute of Health	Department of Infectious Diseases, Kobe Institute of Health	Ryohei Nomoto, Tomotada Iwamoto, Tsuyoshi Sekizuka, Kentaro Itokawa, Rina Tanaka, Masanori Hashino, Makoto Kuroda	2021-01-29
EPI_ISL_893683	Asia	Japan	B.1.1.214	Department of Infectious Diseases, Kobe Institute of Health	Department of Infectious Diseases, Kobe Institute of Health	Ryohei Nomoto, Tomotada Iwamoto, Tsuyoshi Sekizuka, Kentaro Itokawa, Rina Tanaka, Masanori Hashino, Makoto Kuroda	2021-01-29
EPI_ISL_893684	Asia	Japan	B.1.1.214	Department of Infectious Diseases, Kobe Institute of Health	Department of Infectious Diseases, Kobe Institute of Health	Ryohei Nomoto, Tomotada Iwamoto, Tsuyoshi Sekizuka, Kentaro Itokawa, Rina Tanaka, Masanori Hashino, Makoto Kuroda	2021-01-29
EPI_ISL_893685	Asia	Japan	B.1.1.214	Department of Infectious Diseases, Kobe Institute of Health	Department of Infectious Diseases, Kobe Institute of Health	Ryohei Nomoto, Tomotada Iwamoto, Tsuyoshi Sekizuka, Kentaro Itokawa, Rina Tanaka, Masanori Hashino, Makoto Kuroda	2021-01-29
EPI_ISL_893686	Asia	Japan	B.1.1.214	Department of Infectious Diseases, Kobe Institute of Health	Department of Infectious Diseases, Kobe Institute of Health	Ryohei Nomoto, Tomotada Iwamoto, Tsuyoshi Sekizuka, Kentaro Itokawa, Rina Tanaka, Masanori Hashino, Makoto Kuroda	2021-01-29
EPI_ISL_893687	Asia	Japan	B.1.1.214	Department of Infectious Diseases, Kobe Institute of Health	Department of Infectious Diseases, Kobe Institute of Health	Ryohei Nomoto, Tomotada Iwamoto, Tsuyoshi Sekizuka, Kentaro Itokawa, Rina Tanaka, Masanori Hashino, Makoto Kuroda	2021-01-29
EPI_ISL_893688	Asia	Japan	B.1.1.214	Department of Infectious Diseases, Kobe Institute of Health	Department of Infectious Diseases, Kobe Institute of Health	Ryohei Nomoto, Tomotada Iwamoto, Tsuyoshi Sekizuka, Kentaro Itokawa, Rina Tanaka, Masanori Hashino, Makoto Kuroda	2021-01-29
EPI_ISL_893689	Asia	Japan	B.1.1.214	Department of Infectious Diseases, Kobe Institute of Health	Department of Infectious Diseases, Kobe Institute of Health	Ryohei Nomoto, Tomotada Iwamoto, Tsuyoshi Sekizuka, Kentaro Itokawa, Rina Tanaka, Masanori Hashino, Makoto Kuroda	2021-01-29
EPI_ISL_893690	Asia	Japan	B.1.1.214	Department of Infectious Diseases, Kobe Institute of Health	Department of Infectious Diseases, Kobe Institute of Health	Ryohei Nomoto, Tomotada Iwamoto, Tsuyoshi Sekizuka, Kentaro Itokawa, Rina Tanaka, Masanori Hashino, Makoto Kuroda	2021-01-29
EPI_ISL_893691	Asia	Japan	B.1.1.214	Department of Infectious Diseases, Kobe Institute of Health	Department of Infectious Diseases, Kobe Institute of Health	Ryohei Nomoto, Tomotada Iwamoto, Tsuyoshi Sekizuka, Kentaro Itokawa, Rina Tanaka, Masanori Hashino, Makoto Kuroda	2021-01-29
EPI_ISL_893692	Asia	Japan	B.1.1.214	Department of Infectious Diseases, Kobe Institute of Health	Department of Infectious Diseases, Kobe Institute of Health	Ryohei Nomoto, Tomotada Iwamoto, Tsuyoshi Sekizuka, Kentaro Itokawa, Rina Tanaka, Masanori Hashino, Makoto Kuroda	2021-01-29
EPI_ISL_893693	Asia	Japan	B.1.1.214	Department of Infectious Diseases, Kobe Institute of Health	Department of Infectious Diseases, Kobe Institute of Health	Ryohei Nomoto, Tomotada Iwamoto, Tsuyoshi Sekizuka, Kentaro Itokawa, Rina Tanaka, Masanori Hashino, Makoto Kuroda	2021-01-29
EPI_ISL_893694	Asia	Japan	B.1.1.214	Department of Infectious Diseases, Kobe Institute of Health	Department of Infectious Diseases, Kobe Institute of Health	Ryohei Nomoto, Tomotada Iwamoto, Tsuyoshi Sekizuka, Kentaro Itokawa, Rina Tanaka, Masanori Hashino, Makoto Kuroda	2021-01-29
EPI_ISL_893695	Asia	Japan	B.1.1.214	Department of Infectious Diseases, Kobe Institute of Health	Department of Infectious Diseases, Kobe Institute of Health	Ryohei Nomoto, Tomotada Iwamoto, Tsuyoshi Sekizuka, Kentaro Itokawa, Rina Tanaka, Masanori Hashino, Makoto Kuroda	2021-01-29
EPI_ISL_893696	Asia	Japan	B.1.1.214	Department of Infectious Diseases, Kobe Institute of Health	Department of Infectious Diseases, Kobe Institute of Health	Ryohei Nomoto, Tomotada Iwamoto, Tsuyoshi Sekizuka, Kentaro Itokawa, Rina Tanaka, Masanori Hashino, Makoto Kuroda	2021-01-29
EPI_ISL_894278	Asia	Japan	B.1.1.284	Fukuoka Institute of Health and Environmental Sciences	Pathogen Genomics Center, National Institute of Infectious Diseases	Tsuyoshi Sekizuka, Kentaro Itokawa, Rina Tanaka, Masanori Hashino, Makoto Kuroda	2021-01-29
EPI_ISL_894279	Asia	Japan	B.1.1.284	Fukuoka Institute of Health and Environmental Sciences	Pathogen Genomics Center, National Institute of Infectious Diseases	Tsuyoshi Sekizuka, Kentaro Itokawa, Rina Tanaka, Masanori Hashino, Makoto Kuroda	2021-01-29
EPI_ISL_894286	Asia	Japan	B.1.1.214	Pathogen Genomics Center, National Institute of Infectious Diseases	Pathogen Genomics Center, National Institute of Infectious Diseases	Tsuyoshi Sekizuka, Kentaro Itokawa, Rina Tanaka, Masanori Hashino, Makoto Kuroda	2021-01-29
EPI_ISL_894624	Asia	Japan	B.1.1.214	Pathogen Genomics Center, National Institute of Infectious Diseases	Pathogen Genomics Center, National Institute of Infectious Diseases	Tsuyoshi Sekizuka, Kentaro Itokawa, Rina Tanaka, Masanori Hashino, Makoto Kuroda	2021-01-29
EPI_ISL_894625	Asia	Japan	B.1.1.214	Pathogen Genomics Center, National Institute of Infectious Diseases	Pathogen Genomics Center, National Institute of Infectious Diseases	Tsuyoshi Sekizuka, Kentaro Itokawa, Rina Tanaka, Masanori Hashino, Makoto Kuroda	2021-01-29
EPI_ISL_894626	Asia	Japan	B.1.1.214	Pathogen Genomics Center, National Institute of Infectious Diseases	Pathogen Genomics Center, National Institute of Infectious Diseases	Tsuyoshi Sekizuka, Kentaro Itokawa, Rina Tanaka, Masanori Hashino, Makoto Kuroda	2021-01-29
EPI_ISL_894627	Asia	Japan	B.1.1.214	Pathogen Genomics Center, National Institute of Infectious Diseases	Pathogen Genomics Center, National Institute of Infectious Diseases	Tsuyoshi Sekizuka, Kentaro Itokawa, Rina Tanaka, Masanori Hashino, Makoto Kuroda	2021-01-29
EPI_ISL_894628	Asia	Japan	B.1.1.214	Pathogen Genomics Center, National Institute of Infectious Diseases	Pathogen Genomics Center, National Institute of Infectious Diseases	Tsuyoshi Sekizuka, Kentaro Itokawa, Rina Tanaka, Masanori Hashino, Makoto Kuroda	2021-01-29
EPI_ISL_894629	Asia	Japan	B.1.1.214	Pathogen Genomics Center, National Institute of Infectious Diseases	Pathogen Genomics Center, National Institute of Infectious Diseases	Tsuyoshi Sekizuka, Kentaro Itokawa, Rina Tanaka, Masanori Hashino, Makoto Kuroda	2021-01-29
EPI_ISL_894630	Asia	Japan	B.1.1.214	Pathogen Genomics Center, National Institute of Infectious Diseases	Pathogen Genomics Center, National Institute of Infectious Diseases	Tsuyoshi Sekizuka, Kentaro Itokawa, Rina Tanaka, Masanori Hashino, Makoto Kuroda	2021-01-29
EPI_ISL_894631	Asia	Japan	B.1.1.214	Pathogen Genomics Center, National Institute of Infectious Diseases	Pathogen Genomics Center, National Institute of Infectious Diseases	Tsuyoshi Sekizuka, Kentaro Itokawa, Rina Tanaka, Masanori Hashino, Makoto Kuroda	2021-01-29
EPI_ISL_894632	Asia	Japan	B.1.1.214	Pathogen Genomics Center, National Institute of Infectious Diseases	Pathogen Genomics Center, National Institute of Infectious Diseases	Tsuyoshi Sekizuka, Kentaro Itokawa, Rina Tanaka, Masanori Hashino, Makoto Kuroda	2021-01-29
EPI_ISL_894633	Asia	Japan	B.1.1.214	Pathogen Genomics Center, National Institute of Infectious Diseases	Pathogen Genomics Center, National Institute of Infectious Diseases	Tsuyoshi Sekizuka, Kentaro Itokawa, Rina Tanaka, Masanori Hashino, Makoto Kuroda	2021-01-29
EPI_ISL_894634	Asia	Japan	B.1.1.214	Pathogen Genomics Center, National Institute of Infectious Diseases	Pathogen Genomics Center, National Institute of Infectious Diseases	Tsuyoshi Sekizuka, Kentaro Itokawa, Rina Tanaka, Masanori Hashino, Makoto Kuroda	2021-01-29
EPI_ISL_894635	Asia	Japan	B.1.1.214	Pathogen Genomics Center, National Institute of Infectious Diseases	Pathogen Genomics Center, National Institute of Infectious Diseases	Tsuyoshi Sekizuka, Kentaro Itokawa, Rina Tanaka, Masanori Hashino, Makoto Kuroda	2021-01-29
EPI_ISL_894636	Asia	Japan	B.1.1.214	Pathogen Genomics Center, National Institute of Infectious Diseases	Pathogen Genomics Center, National Institute of Infectious Diseases	Tsuyoshi Sekizuka, Kentaro Itokawa, Rina Tanaka, Masanori Hashino, Makoto Kuroda	2021-01-29
EPI_ISL_894637	Asia	Japan	B.1.1.214	Pathogen Genomics Center, National Institute of Infectious Diseases	Pathogen Genomics Center, National Institute of Infectious Diseases	Tsuyoshi Sekizuka, Kentaro Itokawa, Rina Tanaka, Masanori Hashino, Makoto Kuroda	2021-01-29
EPI_ISL_894638	Asia	Japan	B.1.1.214	Pathogen Genomics Center, National Institute of Infectious Diseases	Pathogen Genomics Center, National Institute of Infectious Diseases	Tsuyoshi Sekizuka, Kentaro Itokawa, Rina Tanaka, Masanori Hashino, Makoto Kuroda	2021-01-29
EPI_ISL_894639	Asia	Japan	B.1.1.214	Pathogen Genomics Center, National Institute of Infectious Diseases	Pathogen Genomics Center, National Institute of Infectious Diseases	Tsuyoshi Sekizuka, Kentaro Itokawa, Rina Tanaka, Masanori Hashino, Makoto Kuroda	2021-01-29
EPI_ISL_894695	Asia	Japan	B.1.1.214	Fukuoka Institute of Health and Environmental Sciences	Pathogen Genomics Center, National Institute of Infectious Diseases	Tsuyoshi Sekizuka, Kentaro Itokawa, Rina Tanaka, Masanori Hashino, Makoto Kuroda	2021-01-29
EPI_ISL_894696	Asia	Japan	B.1.1.214	Fukuoka Institute of Health and Environmental Sciences	Pathogen Genomics Center, National Institute of Infectious Diseases	Tsuyoshi Sekizuka, Kentaro Itokawa, Rina Tanaka, Masanori Hashino, Makoto Kuroda	2021-01-29
EPI_ISL_894697	Asia	Japan	B.1.1.214	Fukuoka Institute of Health and Environmental Sciences	Pathogen Genomics Center, National Institute of Infectious Diseases	Tsuyoshi Sekizuka, Kentaro Itokawa, Rina Tanaka, Masanori Hashino, Makoto Kuroda	2021-01-29
EPI_ISL_894913	Asia	Japan	B.1.1.214	Pathogen Genomics Center, National Institute of Infectious Diseases	Pathogen Genomics Center, National Institute of Infectious Diseases	Tsuyoshi Sekizuka, Kentaro Itokawa, Rina Tanaka, Masanori Hashino, Makoto Kuroda	2021-01-29
EPI_ISL_894914	Asia	Japan	B.1.1.214	Pathogen Genomics Center, National Institute of Infectious Diseases	Pathogen Genomics Center, National Institute of Infectious Diseases	Tsuyoshi Sekizuka, Kentaro Itokawa, Rina Tanaka, Masanori Hashino, Makoto Kuroda	2021-01-29
EPI_ISL_894959	Asia	Japan	B.1.1.284	Pathogen Genomics Center, National Institute of Infectious Diseases	Pathogen Genomics Center, National Institute of Infectious Diseases	Tsuyoshi Sekizuka, Kentaro Itokawa, Rina Tanaka, Masanori Hashino, Makoto Kuroda	2021-01-29
EPI_ISL_894960	Asia	Japan	B.1.1.284	Pathogen Genomics Center, National Institute of Infectious Diseases	Pathogen Genomics Center, National Institute of Infectious Diseases	Tsuyoshi Sekizuka, Kentaro Itokawa, Rina Tanaka, Masanori Hashino, Makoto Kuroda	2021-01-29
EPI_ISL_894961	Asia	Japan	B.1.1.214	Pathogen Genomics Center, National Institute of Infectious Diseases	Pathogen Genomics Center, National Institute of Infectious Diseases	Tsuyoshi Sekizuka, Kentaro Itokawa, Rina Tanaka, Masanori Hashino, Makoto Kuroda	2021-01-29
EPI_ISL_895013	Asia	Japan	R.1	Niigata Prefectural Institute of Public Health and Environmental Sciences	Pathogen Genomics Center, National Institute of Infectious Diseases	Tsuyoshi Sekizuka, Kentaro Itokawa, Rina Tanaka, Masanori Hashino, Makoto Kuroda	2021-01-29
EPI_ISL_895023	Asia	Japan	B.1.1.214	Department of Infectious Diseases, Kobe Institute of Health	Pathogen Genomics Center, National Institute of Infectious Diseases	Tsuyoshi Sekizuka, Kentaro Itokawa, Rina Tanaka, Masanori Hashino, Makoto Kuroda	2021-01-29
EPI_ISL_895024	Asia	Japan	B.1.1.214	Department of Infectious Diseases, Kobe Institute of Health	Pathogen Genomics Center, National Institute of Infectious Diseases	Tsuyoshi Sekizuka, Kentaro Itokawa, Rina Tanaka, Masanori Hashino, Makoto Kuroda	2021-01-29
EPI_ISL_895025	Asia	Japan	B.1.1.214	Department of Infectious Diseases, Kobe Institute of Health	Pathogen Genomics Center, National Institute of Infectious Diseases	Tsuyoshi Sekizuka, Kentaro Itokawa, Rina Tanaka, Masanori Hashino, Makoto Kuroda	2021-01-29
EPI_ISL_895026	Asia	Japan	B.1.1.214	Department of Infectious Diseases, Kobe Institute of Health	Pathogen Genomics Center, National Institute of Infectious Diseases	Tsuyoshi Sekizuka, Kentaro Itokawa, Rina Tanaka, Masanori Hashino, Makoto Kuroda	2021-01-29
EPI_ISL_895027	Asia	Japan	B.1.1.214	Department of Infectious Diseases, Kobe Institute of Health	Pathogen Genomics Center, National Institute of Infectious Diseases	Tsuyoshi Sekizuka, Kentaro Itokawa, Rina Tanaka, Masanori Hashino, Makoto Kuroda	2021-01-29
EPI_ISL_895028	Asia	Japan	B.1.1.214	Department of Infectious Diseases, Kobe Institute of Health	Pathogen Genomics Center, National Institute of Infectious Diseases	Tsuyoshi Sekizuka, Kentaro Itokawa, Rina Tanaka, Masanori Hashino, Makoto Kuroda	2021-01-29
EPI_ISL_895029	Asia	Japan	B.1.1.214	Department of Infectious Diseases, Kobe Institute of Health	Pathogen Genomics Center, National Institute of Infectious Diseases	Tsuyoshi Sekizuka, Kentaro Itokawa, Rina Tanaka, Masanori Hashino, Makoto Kuroda	2021-01-29
EPI_ISL_895030	Asia	Japan	B.1.1.214	Department of Infectious Diseases, Kobe Institute of Health	Pathogen Genomics Center, National Institute of Infectious Diseases	Tsuyoshi Sekizuka, Kentaro Itokawa, Rina Tanaka, Masanori Hashino, Makoto Kuroda	2021-01-29
EPI_ISL_895031	Asia	Japan	B.1.1.214	Department of Infectious Diseases, Kobe Institute of Health	Pathogen Genomics Center, National Institute of Infectious Diseases	Tsuyoshi Sekizuka, Kentaro Itokawa, Rina Tanaka, Masanori Hashino, Makoto Kuroda	2021-01-29
EPI_ISL_895032	Asia	Japan	B.1.1.214	Department of Infectious Diseases, Kobe Institute of Health	Pathogen Genomics Center, National Institute of Infectious Diseases	Tsuyoshi Sekizuka, Kentaro Itokawa, Rina Tanaka, Masanori Hashino, Makoto Kuroda	2021-01-29
EPI_ISL_895033	Asia	Japan	B.1.1.214	Department of Infectious Diseases, Kobe Institute of Health	Pathogen Genomics Center, National Institute of Infectious Diseases	Tsuyoshi Sekizuka, Kentaro Itokawa, Rina Tanaka, Masanori Hashino, Makoto Kuroda	2021-01-29
EPI_ISL_895034	Asia	Japan	B.1.1.214	Department of Infectious Diseases, Kobe Institute of Health	Pathogen Genomics Center, National Institute of Infectious Diseases	Tsuyoshi Sekizuka, Kentaro Itokawa, Rina Tanaka, Masanori Hashino, Makoto Kuroda	2021-01-29
EPI_ISL_895035	Asia	Japan	B.1.1.214	Department of Infectious Diseases, Kobe Institute of Health	Pathogen Genomics Center, National Institute of Infectious Diseases	Tsuyoshi Sekizuka, Kentaro Itokawa, Rina Tanaka, Masanori Hashino, Makoto Kuroda	2021-01-29
EPI_ISL_895036	Asia	Japan	B.1.1.214	Department of Infectious Diseases, Kobe Institute of Health	Pathogen Genomics Center, National Institute of Infectious Diseases	Tsuyoshi Sekizuka, Kentaro Itokawa, Rina Tanaka, Masanori Hashino, Makoto Kuroda	2021-01-29
EPI_ISL_895037	Asia	Japan	B.1.1.214	Department of Infectious Diseases, Kobe Institute of Health	Pathogen Genomics Center, National Institute of Infectious Diseases	Tsuyoshi Sekizuka, Kentaro Itokawa, Rina Tanaka, Masanori Hashino, Makoto Kuroda	2021-01-29
EPI_ISL_895038	Asia	Japan	B.1.1.214	Department of Infectious Diseases, Kobe Institute of Health	Pathogen Genomics Center, National Institute of Infectious Diseases	Tsuyoshi Sekizuka, Kentaro Itokawa, Rina Tanaka, Masanori Hashino, Makoto Kuroda	2021-01-29
EPI_ISL_895039	Asia	Japan	B.1.1.214	Department of Infectious Diseases, Kobe Institute of Health	Pathogen Genomics Center, National Institute of Infectious Diseases	Tsuyoshi Sekizuka, Kentaro Itokawa, Rina Tanaka, Masanori Hashino, Makoto Kuroda	2021-01-29
EPI_ISL_895040	Asia	Japan	B.1.1.214	Department of Infectious Diseases, Kobe Institute of Health	Pathogen Genomics Center, National Institute of Infectious Diseases	Tsuyoshi Sekizuka, Kentaro Itokawa, Rina Tanaka, Masanori Hashino, Makoto Kuroda	2021-01-29
EPI_ISL_895041	Asia	Japan	B.1.1.214	Department of Infectious Diseases, Kobe Institute of Health	Pathogen Genomics Center, National Institute of Infectious Diseases	Tsuyoshi Sekizuka, Kentaro Itokawa, Rina Tanaka, Masanori Hashino, Makoto Kuroda	2021-01-29
EPI_ISL_895042	Asia	Japan	B.1.1.214	Department of Infectious Diseases, Kobe Institute of Health	Pathogen Genomics Center, National Institute of Infectious Diseases	Tsuyoshi Sekizuka, Kentaro Itokawa, Rina Tanaka, Masanori Hashino, Makoto Kuroda	2021-01-29
EPI_ISL_895043	Asia	Japan	B.1.1.214	Department of Infectious Diseases, Kobe Institute of Health	Pathogen Genomics Center, National Institute of Infectious Diseases	Tsuyoshi Sekizuka, Kentaro Itokawa, Rina Tanaka, Masanori Hashino, Makoto Kuroda	2021-01-29
EPI_ISL_895089	Asia	Japan	B.1.1.284	Department of Infectious Diseases, Kobe Institute of Health	Pathogen Genomics Center, National Institute of Infectious Diseases	Tsuyoshi Sekizuka, Kentaro Itokawa, Rina Tanaka, Masanori Hashino, Makoto Kuroda	2021-01-29
EPI_ISL_895090	Asia	Japan	B.1.1.284	Department of Infectious Diseases, Kobe Institute of Health	Pathogen Genomics Center, National Institute of Infectious Diseases	Tsuyoshi Sekizuka, Kentaro Itokawa, Rina Tanaka, Masanori Hashino, Makoto Kuroda	2021-01-29
EPI_ISL_895091	Asia	Japan	B.1.1.214	Department of Infectious Diseases, Kobe Institute of Health	Pathogen Genomics Center, National Institute of Infectious Diseases	Tsuyoshi Sekizuka, Kentaro Itokawa, Rina Tanaka, Masanori Hashino, Makoto Kuroda	2021-01-29
EPI_ISL_895092	Asia	Japan	B.1.1.284	Department of Infectious Diseases, Kobe Institute of Health	Pathogen Genomics Center, National Institute of Infectious Diseases	Tsuyoshi Sekizuka, Kentaro Itokawa, Rina Tanaka, Masanori Hashino, Makoto Kuroda	2021-01-29
EPI_ISL_895094	Asia	Japan	B.1.1.214	Department of Infectious Diseases, Kobe Institute of Health	Pathogen Genomics Center, National Institute of Infectious Diseases	Tsuyoshi Sekizuka, Kentaro Itokawa, Rina Tanaka, Masanori Hashino, Makoto Kuroda	2021-01-29
EPI_ISL_895151	Asia	Japan	B.1.1.214	Pathogen Genomics Center, National Institute of Infectious Diseases	Pathogen Genomics Center, National Institute of Infectious Diseases	Tsuyoshi Sekizuka, Kentaro Itokawa, Rina Tanaka, Masanori Hashino, Makoto Kuroda	2021-01-29
EPI_ISL_895266	Asia	Japan	B.1.1.214	Pathogen Genomics Center, National Institute of Infectious Diseases	Pathogen Genomics Center, National Institute of Infectious Diseases	Tsuyoshi Sekizuka, Kentaro Itokawa, Rina Tanaka, Masanori Hashino, Makoto Kuroda	2021-01-29
EPI_ISL_895267	Asia	Japan	B.1.1.214	Pathogen Genomics Center, National Institute of Infectious Diseases	Pathogen Genomics Center, National Institute of Infectious Diseases	Tsuyoshi Sekizuka, Kentaro Itokawa, Rina Tanaka, Masanori Hashino, Makoto Kuroda	2021-01-29
EPI_ISL_895268	Asia	Japan	B.1.1.214	Pathogen Genomics Center, National Institute of Infectious Diseases	Pathogen Genomics Center, National Institute of Infectious Diseases	Tsuyoshi Sekizuka, Kentaro Itokawa, Rina Tanaka, Masanori Hashino, Makoto Kuroda	2021-01-29
EPI_ISL_895269	Asia	Japan	B.1.1.214	Pathogen Genomics Center, National Institute of Infectious Diseases	Pathogen Genomics Center, National Institute of Infectious Diseases	Tsuyoshi Sekizuka, Kentaro Itokawa, Rina Tanaka, Masanori Hashino, Makoto Kuroda	2021-01-29
EPI_ISL_895270	Asia	Japan	B.1.1.214	Pathogen Genomics Center, National Institute of Infectious Diseases	Pathogen Genomics Center, National Institute of Infectious Diseases	Tsuyoshi Sekizuka, Kentaro Itokawa, Rina Tanaka, Masanori Hashino, Makoto Kuroda	2021-01-29
EPI_ISL_895271	Asia	Japan	B.1.1.214	Pathogen Genomics Center, National Institute of Infectious Diseases	Pathogen Genomics Center, National Institute of Infectious Diseases	Tsuyoshi Sekizuka, Kentaro Itokawa, Rina Tanaka, Masanori Hashino, Makoto Kuroda	2021-01-29
EPI_ISL_895272	Asia	Japan	B.1.1.214	Pathogen Genomics Center, National Institute of Infectious Diseases	Pathogen Genomics Center, National Institute of Infectious Diseases	Tsuyoshi Sekizuka, Kentaro Itokawa, Rina Tanaka, Masanori Hashino, Makoto Kuroda	2021-01-29
EPI_ISL_895273	Asia	Japan	B.1.1.214	Pathogen Genomics Center, National Institute of Infectious Diseases	Pathogen Genomics Center, National Institute of Infectious Diseases	Tsuyoshi Sekizuka, Kentaro Itokawa, Rina Tanaka, Masanori Hashino, Makoto Kuroda	2021-01-29
EPI_ISL_895274	Asia	Japan	B.1.1.214	Pathogen Genomics Center, National Institute of Infectious Diseases	Pathogen Genomics Center, National Institute of Infectious Diseases	Tsuyoshi Sekizuka, Kentaro Itokawa, Rina Tanaka, Masanori Hashino, Makoto Kuroda	2021-01-29
EPI_ISL_895275	Asia	Japan	B.1.1.214	Pathogen Genomics Center, National Institute of Infectious Diseases	Pathogen Genomics Center, National Institute of Infectious Diseases	Tsuyoshi Sekizuka, Kentaro Itokawa, Rina Tanaka, Masanori Hashino, Makoto Kuroda	2021-01-29
EPI_ISL_895276	Asia	Japan	B.1.1.214	Pathogen Genomics Center, National Institute of Infectious Diseases	Pathogen Genomics Center, National Institute of Infectious Diseases	Tsuyoshi Sekizuka, Kentaro Itokawa, Rina Tanaka, Masanori Hashino, Makoto Kuroda	2021-01-29
EPI_ISL_895277	Asia	Japan	B.1.1.214	Pathogen Genomics Center, National Institute of Infectious Diseases	Pathogen Genomics Center, National Institute of Infectious Diseases	Tsuyoshi Sekizuka, Kentaro Itokawa, Rina Tanaka, Masanori Hashino, Makoto Kuroda	2021-01-29
EPI_ISL_895278	Asia	Japan	B.1.1.214	Pathogen Genomics Center, National Institute of Infectious Diseases	Pathogen Genomics Center, National Institute of Infectious Diseases	Tsuyoshi Sekizuka, Kentaro Itokawa, Rina Tanaka, Masanori Hashino, Makoto Kuroda	2021-01-29
EPI_ISL_895279	Asia	Japan	B.1.1.214	Pathogen Genomics Center, National Institute of Infectious Diseases	Pathogen Genomics Center, National Institute of Infectious Diseases	Tsuyoshi Sekizuka, Kentaro Itokawa, Rina Tanaka, Masanori Hashino, Makoto Kuroda	2021-01-29
EPI_ISL_895280	Asia	Japan	B.1.1.214	Pathogen Genomics Center, National Institute of Infectious Diseases	Pathogen Genomics Center, National Institute of Infectious Diseases	Tsuyoshi Sekizuka, Kentaro Itokawa, Rina Tanaka, Masanori Hashino, Makoto Kuroda	2021-01-29
EPI_ISL_895281	Asia	Japan	B.1.1.214	Pathogen Genomics Center, National Institute of Infectious Diseases	Pathogen Genomics Center, National Institute of Infectious Diseases	Tsuyoshi Sekizuka, Kentaro Itokawa, Rina Tanaka, Masanori Hashino, Makoto Kuroda	2021-01-29
EPI_ISL_895282	Asia	Japan	B.1.1.214	Pathogen Genomics Center, National Institute of Infectious Diseases	Pathogen Genomics Center, National Institute of Infectious Diseases	Tsuyoshi Sekizuka, Kentaro Itokawa, Rina Tanaka, Masanori Hashino, Makoto Kuroda	2021-01-29
EPI_ISL_895283	Asia	Japan	B.1.1.214	Pathogen Genomics Center, National Institute of Infectious Diseases	Pathogen Genomics Center, National Institute of Infectious Diseases	Tsuyoshi Sekizuka, Kentaro Itokawa, Rina Tanaka, Masanori Hashino, Makoto Kuroda	2021-01-29
EPI_ISL_895284	Asia	Japan	B.1.1.214	Pathogen Genomics Center, National Institute of Infectious Diseases	Pathogen Genomics Center, National Institute of Infectious Diseases	Tsuyoshi Sekizuka, Kentaro Itokawa, Rina Tanaka, Masanori Hashino, Makoto Kuroda	2021-01-29
EPI_ISL_895285	Asia	Japan	B.1.1.214	Pathogen Genomics Center, National Institute of Infectious Diseases	Pathogen Genomics Center, National Institute of Infectious Diseases	Tsuyoshi Sekizuka, Kentaro Itokawa, Rina Tanaka, Masanori Hashino, Makoto Kuroda	2021-01-29
EPI_ISL_895286	Asia	Japan	B.1.1.214	Pathogen Genomics Center, National Institute of Infectious Diseases	Pathogen Genomics Center, National Institute of Infectious Diseases	Tsuyoshi Sekizuka, Kentaro Itokawa, Rina Tanaka, Masanori Hashino, Makoto Kuroda	2021-01-29
EPI_ISL_895287	Asia	Japan	B.1.1.214	Pathogen Genomics Center, National Institute of Infectious Diseases	Pathogen Genomics Center, National Institute of Infectious Diseases	Tsuyoshi Sekizuka, Kentaro Itokawa, Rina Tanaka, Masanori Hashino, Makoto Kuroda	2021-01-29
EPI_ISL_895288	Asia	Japan	B.1.1.214	Pathogen Genomics Center, National Institute of Infectious Diseases	Pathogen Genomics Center, National Institute of Infectious Diseases	Tsuyoshi Sekizuka, Kentaro Itokawa, Rina Tanaka, Masanori Hashino, Makoto Kuroda	2021-01-29
EPI_ISL_895327	Asia	Japan	B.1.1.214	Pathogen Genomics Center, National Institute of Infectious Diseases	Pathogen Genomics Center, National Institute of Infectious Diseases	Tsuyoshi Sekizuka, Kentaro Itokawa, Rina Tanaka, Masanori Hashino, Makoto Kuroda	2021-01-29
EPI_ISL_895328	Asia	Japan	B.1.1.214	Pathogen Genomics Center, National Institute of Infectious Diseases	Pathogen Genomics Center, National Institute of Infectious Diseases	Tsuyoshi Sekizuka, Kentaro Itokawa, Rina Tanaka, Masanori Hashino, Makoto Kuroda	2021-01-29
EPI_ISL_895329	Asia	Japan	B.1.1.214	Pathogen Genomics Center, National Institute of Infectious Diseases	Pathogen Genomics Center, National Institute of Infectious Diseases	Tsuyoshi Sekizuka, Kentaro Itokawa, Rina Tanaka, Masanori Hashino, Makoto Kuroda	2021-01-29
EPI_ISL_895330	Asia	Japan	B.1.1.214	Pathogen Genomics Center, National Institute of Infectious Diseases	Pathogen Genomics Center, National Institute of Infectious Diseases	Tsuyoshi Sekizuka, Kentaro Itokawa, Rina Tanaka, Masanori Hashino, Makoto Kuroda	2021-01-29
EPI_ISL_895331	Asia	Japan	B.1.1.214	Pathogen Genomics Center, National Institute of Infectious Diseases	Pathogen Genomics Center, National Institute of Infectious Diseases	Tsuyoshi Sekizuka, Kentaro Itokawa, Rina Tanaka, Masanori Hashino, Makoto Kuroda	2021-01-29
EPI_ISL_895332	Asia	Japan	B.1.1.214	Pathogen Genomics Center, National Institute of Infectious Diseases	Pathogen Genomics Center, National Institute of Infectious Diseases	Tsuyoshi Sekizuka, Kentaro Itokawa, Rina Tanaka, Masanori Hashino, Makoto Kuroda	2021-01-29
EPI_ISL_895467	Asia	Japan	B.1.1.214	Pathogen Genomics Center, National Institute of Infectious Diseases	Pathogen Genomics Center, National Institute of Infectious Diseases	Tsuyoshi Sekizuka, Kentaro Itokawa, Rina Tanaka, Masanori Hashino, Makoto Kuroda	2021-01-29
EPI_ISL_895468	Asia	Japan	B.1.1.214	Pathogen Genomics Center, National Institute of Infectious Diseases	Pathogen Genomics Center, National Institute of Infectious Diseases	Tsuyoshi Sekizuka, Kentaro Itokawa, Rina Tanaka, Masanori Hashino, Makoto Kuroda	2021-01-29
EPI_ISL_895469	Asia	Japan	B.1.1.214	Pathogen Genomics Center, National Institute of Infectious Diseases	Pathogen Genomics Center, National Institute of Infectious Diseases	Tsuyoshi Sekizuka, Kentaro Itokawa, Rina Tanaka, Masanori Hashino, Makoto Kuroda	2021-01-29
EPI_ISL_895508	Asia	Japan	B.1.1.214	Pathogen Genomics Center, National Institute of Infectious Diseases	Pathogen Genomics Center, National Institute of Infectious Diseases	Tsuyoshi Sekizuka, Kentaro Itokawa, Rina Tanaka, Masanori Hashino, Makoto Kuroda	2021-01-29
EPI_ISL_895509	Asia	Japan	B.1.1.214	Pathogen Genomics Center, National Institute of Infectious Diseases	Pathogen Genomics Center, National Institute of Infectious Diseases	Tsuyoshi Sekizuka, Kentaro Itokawa, Rina Tanaka, Masanori Hashino, Makoto Kuroda	2021-01-29
EPI_ISL_895510	Asia	Japan	B.1.1.214	Pathogen Genomics Center, National Institute of Infectious Diseases	Pathogen Genomics Center, National Institute of Infectious Diseases	Tsuyoshi Sekizuka, Kentaro Itokawa, Rina Tanaka, Masanori Hashino, Makoto Kuroda	2021-01-29
EPI_ISL_895511	Asia	Japan	B.1.1.214	Pathogen Genomics Center, National Institute of Infectious Diseases	Pathogen Genomics Center, National Institute of Infectious Diseases	Tsuyoshi Sekizuka, Kentaro Itokawa, Rina Tanaka, Masanori Hashino, Makoto Kuroda	2021-01-29
EPI_ISL_895533	Asia	Japan	B.1.1.214	Pathogen Genomics Center, National Institute of Infectious Diseases	Pathogen Genomics Center, National Institute of Infectious Diseases	Tsuyoshi Sekizuka, Kentaro Itokawa, Rina Tanaka, Masanori Hashino, Makoto Kuroda	2021-01-29
EPI_ISL_895534	Asia	Japan	B.1.1.214	Pathogen Genomics Center, National Institute of Infectious Diseases	Pathogen Genomics Center, National Institute of Infectious Diseases	Tsuyoshi Sekizuka, Kentaro Itokawa, Rina Tanaka, Masanori Hashino, Makoto Kuroda	2021-01-29
EPI_ISL_895567	Asia	Japan	B.1.1.284	Pathogen Genomics Center, National Institute of Infectious Diseases	Pathogen Genomics Center, National Institute of Infectious Diseases	Tsuyoshi Sekizuka, Kentaro Itokawa, Rina Tanaka, Masanori Hashino, Makoto Kuroda	2021-01-29
EPI_ISL_895568	Asia	Japan	B.1.1.284	Pathogen Genomics Center, National Institute of Infectious Diseases	Pathogen Genomics Center, National Institute of Infectious Diseases	Tsuyoshi Sekizuka, Kentaro Itokawa, Rina Tanaka, Masanori Hashino, Makoto Kuroda	2021-01-29
EPI_ISL_895569	Asia	Japan	B.1.1.284	Pathogen Genomics Center, National Institute of Infectious Diseases	Pathogen Genomics Center, National Institute of Infectious Diseases	Tsuyoshi Sekizuka, Kentaro Itokawa, Rina Tanaka, Masanori Hashino, Makoto Kuroda	2021-01-29
EPI_ISL_895570	Asia	Japan	B.1.1.284	Pathogen Genomics Center, National Institute of Infectious Diseases	Pathogen Genomics Center, National Institute of Infectious Diseases	Tsuyoshi Sekizuka, Kentaro Itokawa, Rina Tanaka, Masanori Hashino, Makoto Kuroda	2021-01-29
EPI_ISL_895571	Asia	Japan	B.1.1.214	Pathogen Genomics Center, National Institute of Infectious Diseases	Pathogen Genomics Center, National Institute of Infectious Diseases	Tsuyoshi Sekizuka, Kentaro Itokawa, Rina Tanaka, Masanori Hashino, Makoto Kuroda	2021-01-29
EPI_ISL_895572	Asia	Japan	B.1.1.214	Pathogen Genomics Center, National Institute of Infectious Diseases	Pathogen Genomics Center, National Institute of Infectious Diseases	Tsuyoshi Sekizuka, Kentaro Itokawa, Rina Tanaka, Masanori Hashino, Makoto Kuroda	2021-01-29
EPI_ISL_895573	Asia	Japan	B.1.1.284	Pathogen Genomics Center, National Institute of Infectious Diseases	Pathogen Genomics Center, National Institute of Infectious Diseases	Tsuyoshi Sekizuka, Kentaro Itokawa, Rina Tanaka, Masanori Hashino, Makoto Kuroda	2021-01-29
EPI_ISL_895574	Asia	Japan	B.1.1.214	Pathogen Genomics Center, National Institute of Infectious Diseases	Pathogen Genomics Center, National Institute of Infectious Diseases	Tsuyoshi Sekizuka, Kentaro Itokawa, Rina Tanaka, Masanori Hashino, Makoto Kuroda	2021-01-29
EPI_ISL_895575	Asia	Japan	B.1.1.214	Pathogen Genomics Center, National Institute of Infectious Diseases	Pathogen Genomics Center, National Institute of Infectious Diseases	Tsuyoshi Sekizuka, Kentaro Itokawa, Rina Tanaka, Masanori Hashino, Makoto Kuroda	2021-01-29
EPI_ISL_895576	Asia	Japan	B.1.1.214	Pathogen Genomics Center, National Institute of Infectious Diseases	Pathogen Genomics Center, National Institute of Infectious Diseases	Tsuyoshi Sekizuka, Kentaro Itokawa, Rina Tanaka, Masanori Hashino, Makoto Kuroda	2021-01-29
EPI_ISL_895577	Asia	Japan	B.1.1.284	Pathogen Genomics Center, National Institute of Infectious Diseases	Pathogen Genomics Center, National Institute of Infectious Diseases	Tsuyoshi Sekizuka, Kentaro Itokawa, Rina Tanaka, Masanori Hashino, Makoto Kuroda	2021-01-29
EPI_ISL_895578	Asia	Japan	B.1.1.284	Pathogen Genomics Center, National Institute of Infectious Diseases	Pathogen Genomics Center, National Institute of Infectious Diseases	Tsuyoshi Sekizuka, Kentaro Itokawa, Rina Tanaka, Masanori Hashino, Makoto Kuroda	2021-01-29
EPI_ISL_895579	Asia	Japan	B.1.1.214	Pathogen Genomics Center, National Institute of Infectious Diseases	Pathogen Genomics Center, National Institute of Infectious Diseases	Tsuyoshi Sekizuka, Kentaro Itokawa, Rina Tanaka, Masanori Hashino, Makoto Kuroda	2021-01-29
EPI_ISL_895580	Asia	Japan	B.1.1.284	Pathogen Genomics Center, National Institute of Infectious Diseases	Pathogen Genomics Center, National Institute of Infectious Diseases	Tsuyoshi Sekizuka, Kentaro Itokawa, Rina Tanaka, Masanori Hashino, Makoto Kuroda	2021-01-29
EPI_ISL_895581	Asia	Japan	B.1.1.284	Pathogen Genomics Center, National Institute of Infectious Diseases	Pathogen Genomics Center, National Institute of Infectious Diseases	Tsuyoshi Sekizuka, Kentaro Itokawa, Rina Tanaka, Masanori Hashino, Makoto Kuroda	2021-01-29
EPI_ISL_895582	Asia	Japan	B.1.1.284	Pathogen Genomics Center, National Institute of Infectious Diseases	Pathogen Genomics Center, National Institute of Infectious Diseases	Tsuyoshi Sekizuka, Kentaro Itokawa, Rina Tanaka, Masanori Hashino, Makoto Kuroda	2021-01-29
EPI_ISL_895583	Asia	Japan	B.1.1.284	Pathogen Genomics Center, National Institute of Infectious Diseases	Pathogen Genomics Center, National Institute of Infectious Diseases	Tsuyoshi Sekizuka, Kentaro Itokawa, Rina Tanaka, Masanori Hashino, Makoto Kuroda	2021-01-29
EPI_ISL_895658	Asia	Japan	B.1.1.284	Pathogen Genomics Center, National Institute of Infectious Diseases	Pathogen Genomics Center, National Institute of Infectious Diseases	Tsuyoshi Sekizuka, Kentaro Itokawa, Rina Tanaka, Masanori Hashino, Makoto Kuroda	2021-01-29
EPI_ISL_895659	Asia	Japan	B.1.1.284	Pathogen Genomics Center, National Institute of Infectious Diseases	Pathogen Genomics Center, National Institute of Infectious Diseases	Tsuyoshi Sekizuka, Kentaro Itokawa, Rina Tanaka, Masanori Hashino, Makoto Kuroda	2021-01-29
EPI_ISL_895710	Asia	Japan	B.1.1.214	Pathogen Genomics Center, National Institute of Infectious Diseases	Pathogen Genomics Center, National Institute of Infectious Diseases	Tsuyoshi Sekizuka, Kentaro Itokawa, Rina Tanaka, Masanori Hashino, Makoto Kuroda	2021-01-29
EPI_ISL_895711	Asia	Japan	B.1.1.214	Pathogen Genomics Center, National Institute of Infectious Diseases	Pathogen Genomics Center, National Institute of Infectious Diseases	Tsuyoshi Sekizuka, Kentaro Itokawa, Rina Tanaka, Masanori Hashino, Makoto Kuroda	2021-01-29
EPI_ISL_895712	Asia	Japan	B.1.1.214	Pathogen Genomics Center, National Institute of Infectious Diseases	Pathogen Genomics Center, National Institute of Infectious Diseases	Tsuyoshi Sekizuka, Kentaro Itokawa, Rina Tanaka, Masanori Hashino, Makoto Kuroda	2021-01-29
EPI_ISL_895713	Asia	Japan	B.1.1.214	Pathogen Genomics Center, National Institute of Infectious Diseases	Pathogen Genomics Center, National Institute of Infectious Diseases	Tsuyoshi Sekizuka, Kentaro Itokawa, Rina Tanaka, Masanori Hashino, Makoto Kuroda	2021-01-29
EPI_ISL_895714	Asia	Japan	B.1.1.214	Pathogen Genomics Center, National Institute of Infectious Diseases	Pathogen Genomics Center, National Institute of Infectious Diseases	Tsuyoshi Sekizuka, Kentaro Itokawa, Rina Tanaka, Masanori Hashino, Makoto Kuroda	2021-01-29
EPI_ISL_895715	Asia	Japan	B.1.1.214	Pathogen Genomics Center, National Institute of Infectious Diseases	Pathogen Genomics Center, National Institute of Infectious Diseases	Tsuyoshi Sekizuka, Kentaro Itokawa, Rina Tanaka, Masanori Hashino, Makoto Kuroda	2021-01-29
EPI_ISL_895716	Asia	Japan	B.1.1.214	Pathogen Genomics Center, National Institute of Infectious Diseases	Pathogen Genomics Center, National Institute of Infectious Diseases	Tsuyoshi Sekizuka, Kentaro Itokawa, Rina Tanaka, Masanori Hashino, Makoto Kuroda	2021-01-29
EPI_ISL_895977	Asia	Japan	B.1.1.214	Pathogen Genomics Center, National Institute of Infectious Diseases	Pathogen Genomics Center, National Institute of Infectious Diseases	Tsuyoshi Sekizuka, Kentaro Itokawa, Rina Tanaka, Masanori Hashino, Makoto Kuroda	2021-01-29
EPI_ISL_895989	Asia	Japan	B.1.1.284	Tokyo Metropolitan Institute of Public Health	Pathogen Genomics Center, National Institute of Infectious Diseases	Tsuyoshi Sekizuka, Kentaro Itokawa, Rina Tanaka, Masanori Hashino, Makoto Kuroda	2021-01-29
EPI_ISL_895990	Asia	Japan	B.1.1.284	Tokyo Metropolitan Institute of Public Health	Pathogen Genomics Center, National Institute of Infectious Diseases	Tsuyoshi Sekizuka, Kentaro Itokawa, Rina Tanaka, Masanori Hashino, Makoto Kuroda	2021-01-29
EPI_ISL_895991	Asia	Japan	B.1.1.284	Tokyo Metropolitan Institute of Public Health	Pathogen Genomics Center, National Institute of Infectious Diseases	Tsuyoshi Sekizuka, Kentaro Itokawa, Rina Tanaka, Masanori Hashino, Makoto Kuroda	2021-01-29
EPI_ISL_895992	Asia	Japan	B.1.1.214	Tokyo Metropolitan Institute of Public Health	Pathogen Genomics Center, National Institute of Infectious Diseases	Tsuyoshi Sekizuka, Kentaro Itokawa, Rina Tanaka, Masanori Hashino, Makoto Kuroda	2021-01-29
EPI_ISL_895993	Asia	Japan	B.1.1.214	Tokyo Metropolitan Institute of Public Health	Pathogen Genomics Center, National Institute of Infectious Diseases	Tsuyoshi Sekizuka, Kentaro Itokawa, Rina Tanaka, Masanori Hashino, Makoto Kuroda	2021-01-29
EPI_ISL_895994	Asia	Japan	B.1.1.214	Tokyo Metropolitan Institute of Public Health	Pathogen Genomics Center, National Institute of Infectious Diseases	Tsuyoshi Sekizuka, Kentaro Itokawa, Rina Tanaka, Masanori Hashino, Makoto Kuroda	2021-01-29
EPI_ISL_895995	Asia	Japan	B.1.1.214	Tokyo Metropolitan Institute of Public Health	Pathogen Genomics Center, National Institute of Infectious Diseases	Tsuyoshi Sekizuka, Kentaro Itokawa, Rina Tanaka, Masanori Hashino, Makoto Kuroda	2021-01-29
EPI_ISL_895996	Asia	Japan	B.1.1.214	Tokyo Metropolitan Institute of Public Health	Pathogen Genomics Center, National Institute of Infectious Diseases	Tsuyoshi Sekizuka, Kentaro Itokawa, Rina Tanaka, Masanori Hashino, Makoto Kuroda	2021-01-29
EPI_ISL_895997	Asia	Japan	B.1.1.214	Tokyo Metropolitan Institute of Public Health	Pathogen Genomics Center, National Institute of Infectious Diseases	Tsuyoshi Sekizuka, Kentaro Itokawa, Rina Tanaka, Masanori Hashino, Makoto Kuroda	2021-01-29
EPI_ISL_895998	Asia	Japan	B.1.1.214	Tokyo Metropolitan Institute of Public Health	Pathogen Genomics Center, National Institute of Infectious Diseases	Tsuyoshi Sekizuka, Kentaro Itokawa, Rina Tanaka, Masanori Hashino, Makoto Kuroda	2021-01-29
EPI_ISL_895999	Asia	Japan	B.1.1.214	Tokyo Metropolitan Institute of Public Health	Pathogen Genomics Center, National Institute of Infectious Diseases	Tsuyoshi Sekizuka, Kentaro Itokawa, Rina Tanaka, Masanori Hashino, Makoto Kuroda	2021-01-29
EPI_ISL_896000	Asia	Japan	B.1.1.214	Tokyo Metropolitan Institute of Public Health	Pathogen Genomics Center, National Institute of Infectious Diseases	Tsuyoshi Sekizuka, Kentaro Itokawa, Rina Tanaka, Masanori Hashino, Makoto Kuroda	2021-01-29
EPI_ISL_896064	Asia	Japan	B.1.1.214	Pathogen Genomics Center, National Institute of Infectious Diseases	Pathogen Genomics Center, National Institute of Infectious Diseases	Tsuyoshi Sekizuka, Kentaro Itokawa, Rina Tanaka, Masanori Hashino, Makoto Kuroda	2021-01-29
EPI_ISL_896065	Asia	Japan	B.1.1.214	Pathogen Genomics Center, National Institute of Infectious Diseases	Pathogen Genomics Center, National Institute of Infectious Diseases	Tsuyoshi Sekizuka, Kentaro Itokawa, Rina Tanaka, Masanori Hashino, Makoto Kuroda	2021-01-29
EPI_ISL_896066	Asia	Japan	B.1.1.214	Pathogen Genomics Center, National Institute of Infectious Diseases	Pathogen Genomics Center, National Institute of Infectious Diseases	Tsuyoshi Sekizuka, Kentaro Itokawa, Rina Tanaka, Masanori Hashino, Makoto Kuroda	2021-01-29
EPI_ISL_896067	Asia	Japan	B.1.1.214	Pathogen Genomics Center, National Institute of Infectious Diseases	Pathogen Genomics Center, National Institute of Infectious Diseases	Tsuyoshi Sekizuka, Kentaro Itokawa, Rina Tanaka, Masanori Hashino, Makoto Kuroda	2021-01-29
EPI_ISL_897097	Asia	Japan	B.1.1.284	Pathogen Genomics Center, National Institute of Infectious Diseases	Pathogen Genomics Center, National Institute of Infectious Diseases	Tsuyoshi Sekizuka, Kentaro Itokawa, Rina Tanaka, Masanori Hashino, Makoto Kuroda	2021-01-29
EPI_ISL_897135	Asia	Japan	B.1.1.214	Pathogen Genomics Center, National Institute of Infectious Diseases	Pathogen Genomics Center, National Institute of Infectious Diseases	Tsuyoshi Sekizuka, Kentaro Itokawa, Rina Tanaka, Masanori Hashino, Makoto Kuroda	2021-01-29
EPI_ISL_897136	Asia	Japan	B.1.1.214	Pathogen Genomics Center, National Institute of Infectious Diseases	Pathogen Genomics Center, National Institute of Infectious Diseases	Tsuyoshi Sekizuka, Kentaro Itokawa, Rina Tanaka, Masanori Hashino, Makoto Kuroda	2021-01-29
EPI_ISL_897137	Asia	Japan	B.1.1.214	Pathogen Genomics Center, National Institute of Infectious Diseases	Pathogen Genomics Center, National Institute of Infectious Diseases	Tsuyoshi Sekizuka, Kentaro Itokawa, Rina Tanaka, Masanori Hashino, Makoto Kuroda	2021-01-29
EPI_ISL_897138	Asia	Japan	B.1.1.214	Pathogen Genomics Center, National Institute of Infectious Diseases	Pathogen Genomics Center, National Institute of Infectious Diseases	Tsuyoshi Sekizuka, Kentaro Itokawa, Rina Tanaka, Masanori Hashino, Makoto Kuroda	2021-01-29
EPI_ISL_897248	Asia	Japan	B.1.1.214	Pathogen Genomics Center, National Institute of Infectious Diseases	Pathogen Genomics Center, National Institute of Infectious Diseases	Tsuyoshi Sekizuka, Kentaro Itokawa, Rina Tanaka, Masanori Hashino, Makoto Kuroda	2021-01-29
EPI_ISL_897249	Asia	Japan	B.1.1.214	Pathogen Genomics Center, National Institute of Infectious Diseases	Pathogen Genomics Center, National Institute of Infectious Diseases	Tsuyoshi Sekizuka, Kentaro Itokawa, Rina Tanaka, Masanori Hashino, Makoto Kuroda	2021-01-29
EPI_ISL_897250	Asia	Japan	B.1.1.214	Pathogen Genomics Center, National Institute of Infectious Diseases	Pathogen Genomics Center, National Institute of Infectious Diseases	Tsuyoshi Sekizuka, Kentaro Itokawa, Rina Tanaka, Masanori Hashino, Makoto Kuroda	2021-01-29
EPI_ISL_897252	Asia	Japan	B.1.1.214	Pathogen Genomics Center, National Institute of Infectious Diseases	Pathogen Genomics Center, National Institute of Infectious Diseases	Tsuyoshi Sekizuka, Kentaro Itokawa, Rina Tanaka, Masanori Hashino, Makoto Kuroda	2021-01-29
EPI_ISL_897253	Asia	Japan	B.1.1.214	Pathogen Genomics Center, National Institute of Infectious Diseases	Pathogen Genomics Center, National Institute of Infectious Diseases	Tsuyoshi Sekizuka, Kentaro Itokawa, Rina Tanaka, Masanori Hashino, Makoto Kuroda	2021-01-29
EPI_ISL_897254	Asia	Japan	B.1.1.214	Pathogen Genomics Center, National Institute of Infectious Diseases	Pathogen Genomics Center, National Institute of Infectious Diseases	Tsuyoshi Sekizuka, Kentaro Itokawa, Rina Tanaka, Masanori Hashino, Makoto Kuroda	2021-01-29
EPI_ISL_897255	Asia	Japan	B.1.1.214	Pathogen Genomics Center, National Institute of Infectious Diseases	Pathogen Genomics Center, National Institute of Infectious Diseases	Tsuyoshi Sekizuka, Kentaro Itokawa, Rina Tanaka, Masanori Hashino, Makoto Kuroda	2021-01-29
EPI_ISL_897256	Asia	Japan	B.1.1.214	Pathogen Genomics Center, National Institute of Infectious Diseases	Pathogen Genomics Center, National Institute of Infectious Diseases	Tsuyoshi Sekizuka, Kentaro Itokawa, Rina Tanaka, Masanori Hashino, Makoto Kuroda	2021-01-29
EPI_ISL_897257	Asia	Japan	B.1.1.214	Pathogen Genomics Center, National Institute of Infectious Diseases	Pathogen Genomics Center, National Institute of Infectious Diseases	Tsuyoshi Sekizuka, Kentaro Itokawa, Rina Tanaka, Masanori Hashino, Makoto Kuroda	2021-01-29
EPI_ISL_897258	Asia	Japan	B.1.1.214	Pathogen Genomics Center, National Institute of Infectious Diseases	Pathogen Genomics Center, National Institute of Infectious Diseases	Tsuyoshi Sekizuka, Kentaro Itokawa, Rina Tanaka, Masanori Hashino, Makoto Kuroda	2021-01-29
EPI_ISL_897259	Asia	Japan	B.1.1.214	Pathogen Genomics Center, National Institute of Infectious Diseases	Pathogen Genomics Center, National Institute of Infectious Diseases	Tsuyoshi Sekizuka, Kentaro Itokawa, Rina Tanaka, Masanori Hashino, Makoto Kuroda	2021-01-29
EPI_ISL_897260	Asia	Japan	B.1.1.214	Pathogen Genomics Center, National Institute of Infectious Diseases	Pathogen Genomics Center, National Institute of Infectious Diseases	Tsuyoshi Sekizuka, Kentaro Itokawa, Rina Tanaka, Masanori Hashino, Makoto Kuroda	2021-01-29
EPI_ISL_897261	Asia	Japan	B.1.1.214	Pathogen Genomics Center, National Institute of Infectious Diseases	Pathogen Genomics Center, National Institute of Infectious Diseases	Tsuyoshi Sekizuka, Kentaro Itokawa, Rina Tanaka, Masanori Hashino, Makoto Kuroda	2021-01-29
EPI_ISL_897262	Asia	Japan	B.1.1.214	Pathogen Genomics Center, National Institute of Infectious Diseases	Pathogen Genomics Center, National Institute of Infectious Diseases	Tsuyoshi Sekizuka, Kentaro Itokawa, Rina Tanaka, Masanori Hashino, Makoto Kuroda	2021-01-29
EPI_ISL_897263	Asia	Japan	B.1.1.214	Pathogen Genomics Center, National Institute of Infectious Diseases	Pathogen Genomics Center, National Institute of Infectious Diseases	Tsuyoshi Sekizuka, Kentaro Itokawa, Rina Tanaka, Masanori Hashino, Makoto Kuroda	2021-01-29
EPI_ISL_897264	Asia	Japan	B.1.1.214	Pathogen Genomics Center, National Institute of Infectious Diseases	Pathogen Genomics Center, National Institute of Infectious Diseases	Tsuyoshi Sekizuka, Kentaro Itokawa, Rina Tanaka, Masanori Hashino, Makoto Kuroda	2021-01-29
EPI_ISL_897265	Asia	Japan	B.1.1.214	Pathogen Genomics Center, National Institute of Infectious Diseases	Pathogen Genomics Center, National Institute of Infectious Diseases	Tsuyoshi Sekizuka, Kentaro Itokawa, Rina Tanaka, Masanori Hashino, Makoto Kuroda	2021-01-29
EPI_ISL_897266	Asia	Japan	B.1.1.214	Pathogen Genomics Center, National Institute of Infectious Diseases	Pathogen Genomics Center, National Institute of Infectious Diseases	Tsuyoshi Sekizuka, Kentaro Itokawa, Rina Tanaka, Masanori Hashino, Makoto Kuroda	2021-01-29
EPI_ISL_897267	Asia	Japan	B.1.1.214	Pathogen Genomics Center, National Institute of Infectious Diseases	Pathogen Genomics Center, National Institute of Infectious Diseases	Tsuyoshi Sekizuka, Kentaro Itokawa, Rina Tanaka, Masanori Hashino, Makoto Kuroda	2021-01-29
EPI_ISL_897268	Asia	Japan	B.1.1.214	Pathogen Genomics Center, National Institute of Infectious Diseases	Pathogen Genomics Center, National Institute of Infectious Diseases	Tsuyoshi Sekizuka, Kentaro Itokawa, Rina Tanaka, Masanori Hashino, Makoto Kuroda	2021-01-29
EPI_ISL_897269	Asia	Japan	B.1.1.214	Pathogen Genomics Center, National Institute of Infectious Diseases	Pathogen Genomics Center, National Institute of Infectious Diseases	Tsuyoshi Sekizuka, Kentaro Itokawa, Rina Tanaka, Masanori Hashino, Makoto Kuroda	2021-01-29
EPI_ISL_897270	Asia	Japan	B.1.1.214	Pathogen Genomics Center, National Institute of Infectious Diseases	Pathogen Genomics Center, National Institute of Infectious Diseases	Tsuyoshi Sekizuka, Kentaro Itokawa, Rina Tanaka, Masanori Hashino, Makoto Kuroda	2021-01-29
EPI_ISL_897271	Asia	Japan	B.1.1.214	Pathogen Genomics Center, National Institute of Infectious Diseases	Pathogen Genomics Center, National Institute of Infectious Diseases	Tsuyoshi Sekizuka, Kentaro Itokawa, Rina Tanaka, Masanori Hashino, Makoto Kuroda	2021-01-29
EPI_ISL_897272	Asia	Japan	B.1.1.214	Pathogen Genomics Center, National Institute of Infectious Diseases	Pathogen Genomics Center, National Institute of Infectious Diseases	Tsuyoshi Sekizuka, Kentaro Itokawa, Rina Tanaka, Masanori Hashino, Makoto Kuroda	2021-01-29
EPI_ISL_897313	Asia	Japan	B.1.1.214	Pathogen Genomics Center, National Institute of Infectious Diseases	Pathogen Genomics Center, National Institute of Infectious Diseases	Tsuyoshi Sekizuka, Kentaro Itokawa, Rina Tanaka, Masanori Hashino, Makoto Kuroda	2021-01-29
EPI_ISL_897314	Asia	Japan	B.1.1.214	Pathogen Genomics Center, National Institute of Infectious Diseases	Pathogen Genomics Center, National Institute of Infectious Diseases	Tsuyoshi Sekizuka, Kentaro Itokawa, Rina Tanaka, Masanori Hashino, Makoto Kuroda	2021-01-29
EPI_ISL_897315	Asia	Japan	B.1.1.214	Pathogen Genomics Center, National Institute of Infectious Diseases	Pathogen Genomics Center, National Institute of Infectious Diseases	Tsuyoshi Sekizuka, Kentaro Itokawa, Rina Tanaka, Masanori Hashino, Makoto Kuroda	2021-01-29
EPI_ISL_897434	Asia	Japan	B.1.1.214	Pathogen Genomics Center, National Institute of Infectious Diseases	Pathogen Genomics Center, National Institute of Infectious Diseases	Tsuyoshi Sekizuka, Kentaro Itokawa, Rina Tanaka, Masanori Hashino, Makoto Kuroda	2021-01-29
EPI_ISL_897435	Asia	Japan	B.1.1.214	Pathogen Genomics Center, National Institute of Infectious Diseases	Pathogen Genomics Center, National Institute of Infectious Diseases	Tsuyoshi Sekizuka, Kentaro Itokawa, Rina Tanaka, Masanori Hashino, Makoto Kuroda	2021-01-29
EPI_ISL_897436	Asia	Japan	B.1.1.214	Pathogen Genomics Center, National Institute of Infectious Diseases	Pathogen Genomics Center, National Institute of Infectious Diseases	Tsuyoshi Sekizuka, Kentaro Itokawa, Rina Tanaka, Masanori Hashino, Makoto Kuroda	2021-01-29
EPI_ISL_897437	Asia	Japan	B.1.1.214	Pathogen Genomics Center, National Institute of Infectious Diseases	Pathogen Genomics Center, National Institute of Infectious Diseases	Tsuyoshi Sekizuka, Kentaro Itokawa, Rina Tanaka, Masanori Hashino, Makoto Kuroda	2021-01-29
EPI_ISL_897438	Asia	Japan	B.1.1.214	Pathogen Genomics Center, National Institute of Infectious Diseases	Pathogen Genomics Center, National Institute of Infectious Diseases	Tsuyoshi Sekizuka, Kentaro Itokawa, Rina Tanaka, Masanori Hashino, Makoto Kuroda	2021-01-29
EPI_ISL_897439	Asia	Japan	B.1.1.214	Pathogen Genomics Center, National Institute of Infectious Diseases	Pathogen Genomics Center, National Institute of Infectious Diseases	Tsuyoshi Sekizuka, Kentaro Itokawa, Rina Tanaka, Masanori Hashino, Makoto Kuroda	2021-01-29
EPI_ISL_897440	Asia	Japan	B.1.1.214	Pathogen Genomics Center, National Institute of Infectious Diseases	Pathogen Genomics Center, National Institute of Infectious Diseases	Tsuyoshi Sekizuka, Kentaro Itokawa, Rina Tanaka, Masanori Hashino, Makoto Kuroda	2021-01-29
EPI_ISL_897441	Asia	Japan	B.1.1.214	Pathogen Genomics Center, National Institute of Infectious Diseases	Pathogen Genomics Center, National Institute of Infectious Diseases	Tsuyoshi Sekizuka, Kentaro Itokawa, Rina Tanaka, Masanori Hashino, Makoto Kuroda	2021-01-29
EPI_ISL_897442	Asia	Japan	B.1.1.214	Pathogen Genomics Center, National Institute of Infectious Diseases	Pathogen Genomics Center, National Institute of Infectious Diseases	Tsuyoshi Sekizuka, Kentaro Itokawa, Rina Tanaka, Masanori Hashino, Makoto Kuroda	2021-01-29
EPI_ISL_915415	Asia	Japan	B.1.1.214	Keio University School of Medicine	Keio University School of Medicine	Kenjiro Kosaki, Yuka Iwasaki, Hirotsugu Ishizu, Haruhiko Siomi, Kodai Abe	2021-02-03
EPI_ISL_915416	Asia	Japan	B.1.1.214	Keio University School of Medicine	Keio University School of Medicine	Kenjiro Kosaki, Yuka Iwasaki, Hirotsugu Ishizu, Haruhiko Siomi, Kodai Abe	2021-02-03
EPI_ISL_918167	Asia	Japan	B.1.1.214	Department of Infectious Diseases and Immunology, National Hospital Organization Nagoya Medical Center	Clinical Research Center, National Hospital Organization Nagoya Medical Center	Yoshihiro Nakata, Hirotaka Ode, Mai Kubota, Masakazu Matsuda, Kazuhiro Matsuoka, Miho Nakasuji, Mikiko Mori, Mayumi Imahashi, Yoshiyuki Yokomaku, Yasumasa Iwatani	2021-02-03
EPI_ISL_1123432	Asia	Japan	B.1.1.214	Pathogen Genomics Center, National Institute of Infectious Diseases	Pathogen Genomics Center, National Institute of Infectious Diseases	Tsuyoshi Sekizuka, Kentaro Itokawa, Rina Tanaka, Masanori Hashino, Makoto Kuroda	2021-03-03
EPI_ISL_1123488	Asia	Japan	B.1.1.216	Pathogen Genomics Center, National Institute of Infectious Diseases	Pathogen Genomics Center, National Institute of Infectious Diseases	Tsuyoshi Sekizuka, Kentaro Itokawa, Rina Tanaka, Masanori Hashino, Makoto Kuroda	2021-03-03
EPI_ISL_1123489	Asia	Japan	B.1.1.214	Pathogen Genomics Center, National Institute of Infectious Diseases	Pathogen Genomics Center, National Institute of Infectious Diseases	Tsuyoshi Sekizuka, Kentaro Itokawa, Rina Tanaka, Masanori Hashino, Makoto Kuroda	2021-03-03
EPI_ISL_1123490	Asia	Japan	B.1.1.214	Pathogen Genomics Center, National Institute of Infectious Diseases	Pathogen Genomics Center, National Institute of Infectious Diseases	Tsuyoshi Sekizuka, Kentaro Itokawa, Rina Tanaka, Masanori Hashino, Makoto Kuroda	2021-03-03
EPI_ISL_1123491	Asia	Japan	B.1.1.214	Pathogen Genomics Center, National Institute of Infectious Diseases	Pathogen Genomics Center, National Institute of Infectious Diseases	Tsuyoshi Sekizuka, Kentaro Itokawa, Rina Tanaka, Masanori Hashino, Makoto Kuroda	2021-03-03
EPI_ISL_1123492	Asia	Japan	B.1.1.214	Pathogen Genomics Center, National Institute of Infectious Diseases	Pathogen Genomics Center, National Institute of Infectious Diseases	Tsuyoshi Sekizuka, Kentaro Itokawa, Rina Tanaka, Masanori Hashino, Makoto Kuroda	2021-03-03
EPI_ISL_1123909	Asia	Japan	B.1.1.214	Pathogen Genomics Center, National Institute of Infectious Diseases	Pathogen Genomics Center, National Institute of Infectious Diseases	Tsuyoshi Sekizuka, Kentaro Itokawa, Rina Tanaka, Masanori Hashino, Makoto Kuroda	2021-03-03
EPI_ISL_1123911	Asia	Japan	B.1.1.214	Pathogen Genomics Center, National Institute of Infectious Diseases	Pathogen Genomics Center, National Institute of Infectious Diseases	Tsuyoshi Sekizuka, Kentaro Itokawa, Rina Tanaka, Masanori Hashino, Makoto Kuroda	2021-03-03
EPI_ISL_1123913	Asia	Japan	B.1.1.214	Pathogen Genomics Center, National Institute of Infectious Diseases	Pathogen Genomics Center, National Institute of Infectious Diseases	Tsuyoshi Sekizuka, Kentaro Itokawa, Rina Tanaka, Masanori Hashino, Makoto Kuroda	2021-03-03
EPI_ISL_1123915	Asia	Japan	B.1.1.214	Pathogen Genomics Center, National Institute of Infectious Diseases	Pathogen Genomics Center, National Institute of Infectious Diseases	Tsuyoshi Sekizuka, Kentaro Itokawa, Rina Tanaka, Masanori Hashino, Makoto Kuroda	2021-03-03
EPI_ISL_1123916	Asia	Japan	B.1.1.214	Pathogen Genomics Center, National Institute of Infectious Diseases	Pathogen Genomics Center, National Institute of Infectious Diseases	Tsuyoshi Sekizuka, Kentaro Itokawa, Rina Tanaka, Masanori Hashino, Makoto Kuroda	2021-03-03
EPI_ISL_1123918	Asia	Japan	B.1.1.214	Pathogen Genomics Center, National Institute of Infectious Diseases	Pathogen Genomics Center, National Institute of Infectious Diseases	Tsuyoshi Sekizuka, Kentaro Itokawa, Rina Tanaka, Masanori Hashino, Makoto Kuroda	2021-03-03
EPI_ISL_1123920	Asia	Japan	B.1.1.214	Pathogen Genomics Center, National Institute of Infectious Diseases	Pathogen Genomics Center, National Institute of Infectious Diseases	Tsuyoshi Sekizuka, Kentaro Itokawa, Rina Tanaka, Masanori Hashino, Makoto Kuroda	2021-03-03
EPI_ISL_1123922	Asia	Japan	B.1.1.214	Pathogen Genomics Center, National Institute of Infectious Diseases	Pathogen Genomics Center, National Institute of Infectious Diseases	Tsuyoshi Sekizuka, Kentaro Itokawa, Rina Tanaka, Masanori Hashino, Makoto Kuroda	2021-03-03
EPI_ISL_1123924	Asia	Japan	B.1.1.214	Pathogen Genomics Center, National Institute of Infectious Diseases	Pathogen Genomics Center, National Institute of Infectious Diseases	Tsuyoshi Sekizuka, Kentaro Itokawa, Rina Tanaka, Masanori Hashino, Makoto Kuroda	2021-03-03
EPI_ISL_1123926	Asia	Japan	B.1.1.214	Pathogen Genomics Center, National Institute of Infectious Diseases	Pathogen Genomics Center, National Institute of Infectious Diseases	Tsuyoshi Sekizuka, Kentaro Itokawa, Rina Tanaka, Masanori Hashino, Makoto Kuroda	2021-03-03
EPI_ISL_1123927	Asia	Japan	B.1.1.214	Pathogen Genomics Center, National Institute of Infectious Diseases	Pathogen Genomics Center, National Institute of Infectious Diseases	Tsuyoshi Sekizuka, Kentaro Itokawa, Rina Tanaka, Masanori Hashino, Makoto Kuroda	2021-03-03
EPI_ISL_1124201	Asia	Japan	B.1.1.214	Toyama Institute of Health	Pathogen Genomics Center, National Institute of Infectious Diseases	Tsuyoshi Sekizuka, Kentaro Itokawa, Rina Tanaka, Masanori Hashino, Makoto Kuroda	2021-03-03
EPI_ISL_1124203	Asia	Japan	B.1.1.214	Toyama Institute of Health	Pathogen Genomics Center, National Institute of Infectious Diseases	Tsuyoshi Sekizuka, Kentaro Itokawa, Rina Tanaka, Masanori Hashino, Makoto Kuroda	2021-03-03
EPI_ISL_1124208	Asia	Japan	B.1.1.214	Pathogen Genomics Center, National Institute of Infectious Diseases	Pathogen Genomics Center, National Institute of Infectious Diseases	Tsuyoshi Sekizuka, Kentaro Itokawa, Rina Tanaka, Masanori Hashino, Makoto Kuroda	2021-03-03
EPI_ISL_1124358	Asia	Japan	B.1.1.214	Pathogen Genomics Center, National Institute of Infectious Diseases	Pathogen Genomics Center, National Institute of Infectious Diseases	Tsuyoshi Sekizuka, Kentaro Itokawa, Rina Tanaka, Masanori Hashino, Makoto Kuroda	2021-03-03
EPI_ISL_1124360	Asia	Japan	B.1.1.214	Pathogen Genomics Center, National Institute of Infectious Diseases	Pathogen Genomics Center, National Institute of Infectious Diseases	Tsuyoshi Sekizuka, Kentaro Itokawa, Rina Tanaka, Masanori Hashino, Makoto Kuroda	2021-03-03
EPI_ISL_1124362	Asia	Japan	B.1.1.214	Pathogen Genomics Center, National Institute of Infectious Diseases	Pathogen Genomics Center, National Institute of Infectious Diseases	Tsuyoshi Sekizuka, Kentaro Itokawa, Rina Tanaka, Masanori Hashino, Makoto Kuroda	2021-03-03
EPI_ISL_1124694	Asia	Japan	B.1.1.284	Pathogen Genomics Center, National Institute of Infectious Diseases	Pathogen Genomics Center, National Institute of Infectious Diseases	Tsuyoshi Sekizuka, Kentaro Itokawa, Rina Tanaka, Masanori Hashino, Makoto Kuroda	2021-03-03
EPI_ISL_1124695	Asia	Japan	B.1.1.284	Pathogen Genomics Center, National Institute of Infectious Diseases	Pathogen Genomics Center, National Institute of Infectious Diseases	Tsuyoshi Sekizuka, Kentaro Itokawa, Rina Tanaka, Masanori Hashino, Makoto Kuroda	2021-03-03
EPI_ISL_1124697	Asia	Japan	B.1.1.284	Pathogen Genomics Center, National Institute of Infectious Diseases	Pathogen Genomics Center, National Institute of Infectious Diseases	Tsuyoshi Sekizuka, Kentaro Itokawa, Rina Tanaka, Masanori Hashino, Makoto Kuroda	2021-03-03
EPI_ISL_1124807	Asia	Japan	B.1.1.214	Pathogen Genomics Center, National Institute of Infectious Diseases	Pathogen Genomics Center, National Institute of Infectious Diseases	Tsuyoshi Sekizuka, Kentaro Itokawa, Rina Tanaka, Masanori Hashino, Makoto Kuroda	2021-03-03
EPI_ISL_1127313	Asia	Japan	B.1.1.214	Pathogen Genomics Center, National Institute of Infectious Diseases	Pathogen Genomics Center, National Institute of Infectious Diseases	Tsuyoshi Sekizuka, Kentaro Itokawa, Rina Tanaka, Masanori Hashino, Makoto Kuroda	2021-03-03
EPI_ISL_1127317	Asia	Japan	B.1.1.214	Pathogen Genomics Center, National Institute of Infectious Diseases	Pathogen Genomics Center, National Institute of Infectious Diseases	Tsuyoshi Sekizuka, Kentaro Itokawa, Rina Tanaka, Masanori Hashino, Makoto Kuroda	2021-03-03
EPI_ISL_1127318	Asia	Japan	B.1.1.214	Pathogen Genomics Center, National Institute of Infectious Diseases	Pathogen Genomics Center, National Institute of Infectious Diseases	Tsuyoshi Sekizuka, Kentaro Itokawa, Rina Tanaka, Masanori Hashino, Makoto Kuroda	2021-03-03
EPI_ISL_1127319	Asia	Japan	B.1.1.214	Pathogen Genomics Center, National Institute of Infectious Diseases	Pathogen Genomics Center, National Institute of Infectious Diseases	Tsuyoshi Sekizuka, Kentaro Itokawa, Rina Tanaka, Masanori Hashino, Makoto Kuroda	2021-03-03
EPI_ISL_1127320	Asia	Japan	B.1.1.214	Pathogen Genomics Center, National Institute of Infectious Diseases	Pathogen Genomics Center, National Institute of Infectious Diseases	Tsuyoshi Sekizuka, Kentaro Itokawa, Rina Tanaka, Masanori Hashino, Makoto Kuroda	2021-03-03
EPI_ISL_1127324	Asia	Japan	B.1.1.214	Pathogen Genomics Center, National Institute of Infectious Diseases	Pathogen Genomics Center, National Institute of Infectious Diseases	Tsuyoshi Sekizuka, Kentaro Itokawa, Rina Tanaka, Masanori Hashino, Makoto Kuroda	2021-03-03
EPI_ISL_1127454	Asia	Japan	B.1.1.284	Pathogen Genomics Center, National Institute of Infectious Diseases	Pathogen Genomics Center, National Institute of Infectious Diseases	Tsuyoshi Sekizuka, Kentaro Itokawa, Rina Tanaka, Masanori Hashino, Makoto Kuroda	2021-03-03
EPI_ISL_1127455	Asia	Japan	B.1.1.284	Pathogen Genomics Center, National Institute of Infectious Diseases	Pathogen Genomics Center, National Institute of Infectious Diseases	Tsuyoshi Sekizuka, Kentaro Itokawa, Rina Tanaka, Masanori Hashino, Makoto Kuroda	2021-03-03
EPI_ISL_1127456	Asia	Japan	B.1.1.284	Pathogen Genomics Center, National Institute of Infectious Diseases	Pathogen Genomics Center, National Institute of Infectious Diseases	Tsuyoshi Sekizuka, Kentaro Itokawa, Rina Tanaka, Masanori Hashino, Makoto Kuroda	2021-03-03
EPI_ISL_1127457	Asia	Japan	B.1.1.284	Pathogen Genomics Center, National Institute of Infectious Diseases	Pathogen Genomics Center, National Institute of Infectious Diseases	Tsuyoshi Sekizuka, Kentaro Itokawa, Rina Tanaka, Masanori Hashino, Makoto Kuroda	2021-03-03
EPI_ISL_1127458	Asia	Japan	B.1.1.284	Pathogen Genomics Center, National Institute of Infectious Diseases	Pathogen Genomics Center, National Institute of Infectious Diseases	Tsuyoshi Sekizuka, Kentaro Itokawa, Rina Tanaka, Masanori Hashino, Makoto Kuroda	2021-03-03
EPI_ISL_1127459	Asia	Japan	B.1.1.284	Pathogen Genomics Center, National Institute of Infectious Diseases	Pathogen Genomics Center, National Institute of Infectious Diseases	Tsuyoshi Sekizuka, Kentaro Itokawa, Rina Tanaka, Masanori Hashino, Makoto Kuroda	2021-03-03
EPI_ISL_1127460	Asia	Japan	B.1.1.284	Pathogen Genomics Center, National Institute of Infectious Diseases	Pathogen Genomics Center, National Institute of Infectious Diseases	Tsuyoshi Sekizuka, Kentaro Itokawa, Rina Tanaka, Masanori Hashino, Makoto Kuroda	2021-03-03
EPI_ISL_1127461	Asia	Japan	B.1.1.284	Pathogen Genomics Center, National Institute of Infectious Diseases	Pathogen Genomics Center, National Institute of Infectious Diseases	Tsuyoshi Sekizuka, Kentaro Itokawa, Rina Tanaka, Masanori Hashino, Makoto Kuroda	2021-03-03
EPI_ISL_1127462	Asia	Japan	B.1.1.284	Pathogen Genomics Center, National Institute of Infectious Diseases	Pathogen Genomics Center, National Institute of Infectious Diseases	Tsuyoshi Sekizuka, Kentaro Itokawa, Rina Tanaka, Masanori Hashino, Makoto Kuroda	2021-03-03
EPI_ISL_1127463	Asia	Japan	B.1.1.284	Pathogen Genomics Center, National Institute of Infectious Diseases	Pathogen Genomics Center, National Institute of Infectious Diseases	Tsuyoshi Sekizuka, Kentaro Itokawa, Rina Tanaka, Masanori Hashino, Makoto Kuroda	2021-03-03
EPI_ISL_1127464	Asia	Japan	B.1.1.284	Pathogen Genomics Center, National Institute of Infectious Diseases	Pathogen Genomics Center, National Institute of Infectious Diseases	Tsuyoshi Sekizuka, Kentaro Itokawa, Rina Tanaka, Masanori Hashino, Makoto Kuroda	2021-03-03
EPI_ISL_1127465	Asia	Japan	B.1.1.284	Pathogen Genomics Center, National Institute of Infectious Diseases	Pathogen Genomics Center, National Institute of Infectious Diseases	Tsuyoshi Sekizuka, Kentaro Itokawa, Rina Tanaka, Masanori Hashino, Makoto Kuroda	2021-03-03
EPI_ISL_1127466	Asia	Japan	B.1.1.284	Pathogen Genomics Center, National Institute of Infectious Diseases	Pathogen Genomics Center, National Institute of Infectious Diseases	Tsuyoshi Sekizuka, Kentaro Itokawa, Rina Tanaka, Masanori Hashino, Makoto Kuroda	2021-03-03
EPI_ISL_1127467	Asia	Japan	B.1.1.284	Pathogen Genomics Center, National Institute of Infectious Diseases	Pathogen Genomics Center, National Institute of Infectious Diseases	Tsuyoshi Sekizuka, Kentaro Itokawa, Rina Tanaka, Masanori Hashino, Makoto Kuroda	2021-03-03
EPI_ISL_1127468	Asia	Japan	B.1.1.284	Pathogen Genomics Center, National Institute of Infectious Diseases	Pathogen Genomics Center, National Institute of Infectious Diseases	Tsuyoshi Sekizuka, Kentaro Itokawa, Rina Tanaka, Masanori Hashino, Makoto Kuroda	2021-03-03
EPI_ISL_1127469	Asia	Japan	B.1.1.284	Pathogen Genomics Center, National Institute of Infectious Diseases	Pathogen Genomics Center, National Institute of Infectious Diseases	Tsuyoshi Sekizuka, Kentaro Itokawa, Rina Tanaka, Masanori Hashino, Makoto Kuroda	2021-03-03
EPI_ISL_1127470	Asia	Japan	B.1.1.284	Pathogen Genomics Center, National Institute of Infectious Diseases	Pathogen Genomics Center, National Institute of Infectious Diseases	Tsuyoshi Sekizuka, Kentaro Itokawa, Rina Tanaka, Masanori Hashino, Makoto Kuroda	2021-03-03
EPI_ISL_1127471	Asia	Japan	B.1.1.284	Pathogen Genomics Center, National Institute of Infectious Diseases	Pathogen Genomics Center, National Institute of Infectious Diseases	Tsuyoshi Sekizuka, Kentaro Itokawa, Rina Tanaka, Masanori Hashino, Makoto Kuroda	2021-03-03
EPI_ISL_1127472	Asia	Japan	B.1.1.284	Pathogen Genomics Center, National Institute of Infectious Diseases	Pathogen Genomics Center, National Institute of Infectious Diseases	Tsuyoshi Sekizuka, Kentaro Itokawa, Rina Tanaka, Masanori Hashino, Makoto Kuroda	2021-03-03
EPI_ISL_1127473	Asia	Japan	B.1.1.284	Pathogen Genomics Center, National Institute of Infectious Diseases	Pathogen Genomics Center, National Institute of Infectious Diseases	Tsuyoshi Sekizuka, Kentaro Itokawa, Rina Tanaka, Masanori Hashino, Makoto Kuroda	2021-03-03
EPI_ISL_1127474	Asia	Japan	B.1.1.284	Pathogen Genomics Center, National Institute of Infectious Diseases	Pathogen Genomics Center, National Institute of Infectious Diseases	Tsuyoshi Sekizuka, Kentaro Itokawa, Rina Tanaka, Masanori Hashino, Makoto Kuroda	2021-03-03
EPI_ISL_1127475	Asia	Japan	B.1.1.284	Pathogen Genomics Center, National Institute of Infectious Diseases	Pathogen Genomics Center, National Institute of Infectious Diseases	Tsuyoshi Sekizuka, Kentaro Itokawa, Rina Tanaka, Masanori Hashino, Makoto Kuroda	2021-03-03
EPI_ISL_1127476	Asia	Japan	B.1.1.284	Pathogen Genomics Center, National Institute of Infectious Diseases	Pathogen Genomics Center, National Institute of Infectious Diseases	Tsuyoshi Sekizuka, Kentaro Itokawa, Rina Tanaka, Masanori Hashino, Makoto Kuroda	2021-03-03
EPI_ISL_1127477	Asia	Japan	B.1.1.284	Pathogen Genomics Center, National Institute of Infectious Diseases	Pathogen Genomics Center, National Institute of Infectious Diseases	Tsuyoshi Sekizuka, Kentaro Itokawa, Rina Tanaka, Masanori Hashino, Makoto Kuroda	2021-03-03
EPI_ISL_1127478	Asia	Japan	B.1.1.284	Pathogen Genomics Center, National Institute of Infectious Diseases	Pathogen Genomics Center, National Institute of Infectious Diseases	Tsuyoshi Sekizuka, Kentaro Itokawa, Rina Tanaka, Masanori Hashino, Makoto Kuroda	2021-03-03
EPI_ISL_1127479	Asia	Japan	B.1.1.284	Pathogen Genomics Center, National Institute of Infectious Diseases	Pathogen Genomics Center, National Institute of Infectious Diseases	Tsuyoshi Sekizuka, Kentaro Itokawa, Rina Tanaka, Masanori Hashino, Makoto Kuroda	2021-03-03
EPI_ISL_1127480	Asia	Japan	B.1.1.284	Pathogen Genomics Center, National Institute of Infectious Diseases	Pathogen Genomics Center, National Institute of Infectious Diseases	Tsuyoshi Sekizuka, Kentaro Itokawa, Rina Tanaka, Masanori Hashino, Makoto Kuroda	2021-03-03
EPI_ISL_1127481	Asia	Japan	B.1.1.284	Pathogen Genomics Center, National Institute of Infectious Diseases	Pathogen Genomics Center, National Institute of Infectious Diseases	Tsuyoshi Sekizuka, Kentaro Itokawa, Rina Tanaka, Masanori Hashino, Makoto Kuroda	2021-03-03
EPI_ISL_1127482	Asia	Japan	B.1.1.284	Pathogen Genomics Center, National Institute of Infectious Diseases	Pathogen Genomics Center, National Institute of Infectious Diseases	Tsuyoshi Sekizuka, Kentaro Itokawa, Rina Tanaka, Masanori Hashino, Makoto Kuroda	2021-03-03
EPI_ISL_1127483	Asia	Japan	B.1.1.284	Pathogen Genomics Center, National Institute of Infectious Diseases	Pathogen Genomics Center, National Institute of Infectious Diseases	Tsuyoshi Sekizuka, Kentaro Itokawa, Rina Tanaka, Masanori Hashino, Makoto Kuroda	2021-03-03
EPI_ISL_1127484	Asia	Japan	B.1.1.284	Pathogen Genomics Center, National Institute of Infectious Diseases	Pathogen Genomics Center, National Institute of Infectious Diseases	Tsuyoshi Sekizuka, Kentaro Itokawa, Rina Tanaka, Masanori Hashino, Makoto Kuroda	2021-03-03
EPI_ISL_1127485	Asia	Japan	B.1.1.284	Pathogen Genomics Center, National Institute of Infectious Diseases	Pathogen Genomics Center, National Institute of Infectious Diseases	Tsuyoshi Sekizuka, Kentaro Itokawa, Rina Tanaka, Masanori Hashino, Makoto Kuroda	2021-03-03
EPI_ISL_1127486	Asia	Japan	B.1.1.284	Pathogen Genomics Center, National Institute of Infectious Diseases	Pathogen Genomics Center, National Institute of Infectious Diseases	Tsuyoshi Sekizuka, Kentaro Itokawa, Rina Tanaka, Masanori Hashino, Makoto Kuroda	2021-03-03
EPI_ISL_1127487	Asia	Japan	B.1.1.284	Pathogen Genomics Center, National Institute of Infectious Diseases	Pathogen Genomics Center, National Institute of Infectious Diseases	Tsuyoshi Sekizuka, Kentaro Itokawa, Rina Tanaka, Masanori Hashino, Makoto Kuroda	2021-03-03
EPI_ISL_1127819	Asia	Japan	B.1.1.284	Pathogen Genomics Center, National Institute of Infectious Diseases	Pathogen Genomics Center, National Institute of Infectious Diseases	Tsuyoshi Sekizuka, Kentaro Itokawa, Rina Tanaka, Masanori Hashino, Makoto Kuroda	2021-03-03
EPI_ISL_1127820	Asia	Japan	B.1.1.214	Pathogen Genomics Center, National Institute of Infectious Diseases	Pathogen Genomics Center, National Institute of Infectious Diseases	Tsuyoshi Sekizuka, Kentaro Itokawa, Rina Tanaka, Masanori Hashino, Makoto Kuroda	2021-03-03
EPI_ISL_1127821	Asia	Japan	B.1.1.214	Pathogen Genomics Center, National Institute of Infectious Diseases	Pathogen Genomics Center, National Institute of Infectious Diseases	Tsuyoshi Sekizuka, Kentaro Itokawa, Rina Tanaka, Masanori Hashino, Makoto Kuroda	2021-03-03
EPI_ISL_1127822	Asia	Japan	B.1.1.284	Pathogen Genomics Center, National Institute of Infectious Diseases	Pathogen Genomics Center, National Institute of Infectious Diseases	Tsuyoshi Sekizuka, Kentaro Itokawa, Rina Tanaka, Masanori Hashino, Makoto Kuroda	2021-03-03
EPI_ISL_1128172	Asia	Japan	B.1.1.214	Pathogen Genomics Center, National Institute of Infectious Diseases	Pathogen Genomics Center, National Institute of Infectious Diseases	Tsuyoshi Sekizuka, Kentaro Itokawa, Rina Tanaka, Masanori Hashino, Makoto Kuroda	2021-03-03
EPI_ISL_1128174	Asia	Japan	B.1.1.214	Pathogen Genomics Center, National Institute of Infectious Diseases	Pathogen Genomics Center, National Institute of Infectious Diseases	Tsuyoshi Sekizuka, Kentaro Itokawa, Rina Tanaka, Masanori Hashino, Makoto Kuroda	2021-03-03
EPI_ISL_1128182	Asia	Japan	B.1.1.214	Pathogen Genomics Center, National Institute of Infectious Diseases	Pathogen Genomics Center, National Institute of Infectious Diseases	Tsuyoshi Sekizuka, Kentaro Itokawa, Rina Tanaka, Masanori Hashino, Makoto Kuroda	2021-03-03
EPI_ISL_1128191	Asia	Japan	B.1.1.214	Pathogen Genomics Center, National Institute of Infectious Diseases	Pathogen Genomics Center, National Institute of Infectious Diseases	Tsuyoshi Sekizuka, Kentaro Itokawa, Rina Tanaka, Masanori Hashino, Makoto Kuroda	2021-03-03
EPI_ISL_1128192	Asia	Japan	B.1.1.214	Pathogen Genomics Center, National Institute of Infectious Diseases	Pathogen Genomics Center, National Institute of Infectious Diseases	Tsuyoshi Sekizuka, Kentaro Itokawa, Rina Tanaka, Masanori Hashino, Makoto Kuroda	2021-03-03
EPI_ISL_1128193	Asia	Japan	B.1.1.284	Pathogen Genomics Center, National Institute of Infectious Diseases	Pathogen Genomics Center, National Institute of Infectious Diseases	Tsuyoshi Sekizuka, Kentaro Itokawa, Rina Tanaka, Masanori Hashino, Makoto Kuroda	2021-03-03
EPI_ISL_1128194	Asia	Japan	B.1.1.284	Pathogen Genomics Center, National Institute of Infectious Diseases	Pathogen Genomics Center, National Institute of Infectious Diseases	Tsuyoshi Sekizuka, Kentaro Itokawa, Rina Tanaka, Masanori Hashino, Makoto Kuroda	2021-03-03
EPI_ISL_1128195	Asia	Japan	B.1.1.284	Pathogen Genomics Center, National Institute of Infectious Diseases	Pathogen Genomics Center, National Institute of Infectious Diseases	Tsuyoshi Sekizuka, Kentaro Itokawa, Rina Tanaka, Masanori Hashino, Makoto Kuroda	2021-03-03
EPI_ISL_1128237	Asia	Japan	B.1.1.214	Department of Infectious Diseases, Kobe Institute of Health	Pathogen Genomics Center, National Institute of Infectious Diseases	Tsuyoshi Sekizuka, Kentaro Itokawa, Rina Tanaka, Masanori Hashino, Makoto Kuroda	2021-03-03
EPI_ISL_1128238	Asia	Japan	B.1.1.214	Department of Infectious Diseases, Kobe Institute of Health	Pathogen Genomics Center, National Institute of Infectious Diseases	Tsuyoshi Sekizuka, Kentaro Itokawa, Rina Tanaka, Masanori Hashino, Makoto Kuroda	2021-03-03
EPI_ISL_1128239	Asia	Japan	B.1.1.284	Department of Infectious Diseases, Kobe Institute of Health	Pathogen Genomics Center, National Institute of Infectious Diseases	Tsuyoshi Sekizuka, Kentaro Itokawa, Rina Tanaka, Masanori Hashino, Makoto Kuroda	2021-03-03
EPI_ISL_1128300	Asia	Japan	B.1.1.214	Pathogen Genomics Center, National Institute of Infectious Diseases	Pathogen Genomics Center, National Institute of Infectious Diseases	Tsuyoshi Sekizuka, Kentaro Itokawa, Rina Tanaka, Masanori Hashino, Makoto Kuroda	2021-03-03
EPI_ISL_1128301	Asia	Japan	B.1.1.214	Pathogen Genomics Center, National Institute of Infectious Diseases	Pathogen Genomics Center, National Institute of Infectious Diseases	Tsuyoshi Sekizuka, Kentaro Itokawa, Rina Tanaka, Masanori Hashino, Makoto Kuroda	2021-03-03
EPI_ISL_1128302	Asia	Japan	B.1.1.214	Pathogen Genomics Center, National Institute of Infectious Diseases	Pathogen Genomics Center, National Institute of Infectious Diseases	Tsuyoshi Sekizuka, Kentaro Itokawa, Rina Tanaka, Masanori Hashino, Makoto Kuroda	2021-03-03
EPI_ISL_1128303	Asia	Japan	B.1.1.214	Pathogen Genomics Center, National Institute of Infectious Diseases	Pathogen Genomics Center, National Institute of Infectious Diseases	Tsuyoshi Sekizuka, Kentaro Itokawa, Rina Tanaka, Masanori Hashino, Makoto Kuroda	2021-03-03
EPI_ISL_1128304	Asia	Japan	B.1.1.214	Pathogen Genomics Center, National Institute of Infectious Diseases	Pathogen Genomics Center, National Institute of Infectious Diseases	Tsuyoshi Sekizuka, Kentaro Itokawa, Rina Tanaka, Masanori Hashino, Makoto Kuroda	2021-03-03
EPI_ISL_1128305	Asia	Japan	B.1.1.214	Pathogen Genomics Center, National Institute of Infectious Diseases	Pathogen Genomics Center, National Institute of Infectious Diseases	Tsuyoshi Sekizuka, Kentaro Itokawa, Rina Tanaka, Masanori Hashino, Makoto Kuroda	2021-03-03
EPI_ISL_1128306	Asia	Japan	B.1.1.214	Pathogen Genomics Center, National Institute of Infectious Diseases	Pathogen Genomics Center, National Institute of Infectious Diseases	Tsuyoshi Sekizuka, Kentaro Itokawa, Rina Tanaka, Masanori Hashino, Makoto Kuroda	2021-03-03
EPI_ISL_1128307	Asia	Japan	B.1.1.214	Pathogen Genomics Center, National Institute of Infectious Diseases	Pathogen Genomics Center, National Institute of Infectious Diseases	Tsuyoshi Sekizuka, Kentaro Itokawa, Rina Tanaka, Masanori Hashino, Makoto Kuroda	2021-03-03
EPI_ISL_1128308	Asia	Japan	B.1.1.214	Pathogen Genomics Center, National Institute of Infectious Diseases	Pathogen Genomics Center, National Institute of Infectious Diseases	Tsuyoshi Sekizuka, Kentaro Itokawa, Rina Tanaka, Masanori Hashino, Makoto Kuroda	2021-03-03
EPI_ISL_1128309	Asia	Japan	B.1.1.214	Pathogen Genomics Center, National Institute of Infectious Diseases	Pathogen Genomics Center, National Institute of Infectious Diseases	Tsuyoshi Sekizuka, Kentaro Itokawa, Rina Tanaka, Masanori Hashino, Makoto Kuroda	2021-03-03
EPI_ISL_1128310	Asia	Japan	B.1.1.214	Pathogen Genomics Center, National Institute of Infectious Diseases	Pathogen Genomics Center, National Institute of Infectious Diseases	Tsuyoshi Sekizuka, Kentaro Itokawa, Rina Tanaka, Masanori Hashino, Makoto Kuroda	2021-03-03
EPI_ISL_1128311	Asia	Japan	B.1.1.214	Pathogen Genomics Center, National Institute of Infectious Diseases	Pathogen Genomics Center, National Institute of Infectious Diseases	Tsuyoshi Sekizuka, Kentaro Itokawa, Rina Tanaka, Masanori Hashino, Makoto Kuroda	2021-03-03
EPI_ISL_1128312	Asia	Japan	B.1.1.214	Pathogen Genomics Center, National Institute of Infectious Diseases	Pathogen Genomics Center, National Institute of Infectious Diseases	Tsuyoshi Sekizuka, Kentaro Itokawa, Rina Tanaka, Masanori Hashino, Makoto Kuroda	2021-03-03
EPI_ISL_1128313	Asia	Japan	B.1.1.214	Pathogen Genomics Center, National Institute of Infectious Diseases	Pathogen Genomics Center, National Institute of Infectious Diseases	Tsuyoshi Sekizuka, Kentaro Itokawa, Rina Tanaka, Masanori Hashino, Makoto Kuroda	2021-03-03
EPI_ISL_1128314	Asia	Japan	B.1.1.214	Pathogen Genomics Center, National Institute of Infectious Diseases	Pathogen Genomics Center, National Institute of Infectious Diseases	Tsuyoshi Sekizuka, Kentaro Itokawa, Rina Tanaka, Masanori Hashino, Makoto Kuroda	2021-03-03
EPI_ISL_1128315	Asia	Japan	B.1.1.214	Pathogen Genomics Center, National Institute of Infectious Diseases	Pathogen Genomics Center, National Institute of Infectious Diseases	Tsuyoshi Sekizuka, Kentaro Itokawa, Rina Tanaka, Masanori Hashino, Makoto Kuroda	2021-03-03
EPI_ISL_1128316	Asia	Japan	B.1.1.214	Pathogen Genomics Center, National Institute of Infectious Diseases	Pathogen Genomics Center, National Institute of Infectious Diseases	Tsuyoshi Sekizuka, Kentaro Itokawa, Rina Tanaka, Masanori Hashino, Makoto Kuroda	2021-03-03
EPI_ISL_1128317	Asia	Japan	B.1.1.214	Pathogen Genomics Center, National Institute of Infectious Diseases	Pathogen Genomics Center, National Institute of Infectious Diseases	Tsuyoshi Sekizuka, Kentaro Itokawa, Rina Tanaka, Masanori Hashino, Makoto Kuroda	2021-03-03
EPI_ISL_1128318	Asia	Japan	B.1.1.214	Pathogen Genomics Center, National Institute of Infectious Diseases	Pathogen Genomics Center, National Institute of Infectious Diseases	Tsuyoshi Sekizuka, Kentaro Itokawa, Rina Tanaka, Masanori Hashino, Makoto Kuroda	2021-03-03
EPI_ISL_1128319	Asia	Japan	B.1.1.214	Pathogen Genomics Center, National Institute of Infectious Diseases	Pathogen Genomics Center, National Institute of Infectious Diseases	Tsuyoshi Sekizuka, Kentaro Itokawa, Rina Tanaka, Masanori Hashino, Makoto Kuroda	2021-03-03
EPI_ISL_1128320	Asia	Japan	B.1.1.214	Pathogen Genomics Center, National Institute of Infectious Diseases	Pathogen Genomics Center, National Institute of Infectious Diseases	Tsuyoshi Sekizuka, Kentaro Itokawa, Rina Tanaka, Masanori Hashino, Makoto Kuroda	2021-03-03
EPI_ISL_1128321	Asia	Japan	B.1.1.214	Pathogen Genomics Center, National Institute of Infectious Diseases	Pathogen Genomics Center, National Institute of Infectious Diseases	Tsuyoshi Sekizuka, Kentaro Itokawa, Rina Tanaka, Masanori Hashino, Makoto Kuroda	2021-03-03
EPI_ISL_1128322	Asia	Japan	B.1.1.214	Pathogen Genomics Center, National Institute of Infectious Diseases	Pathogen Genomics Center, National Institute of Infectious Diseases	Tsuyoshi Sekizuka, Kentaro Itokawa, Rina Tanaka, Masanori Hashino, Makoto Kuroda	2021-03-03
EPI_ISL_1128323	Asia	Japan	B.1.1.214	Pathogen Genomics Center, National Institute of Infectious Diseases	Pathogen Genomics Center, National Institute of Infectious Diseases	Tsuyoshi Sekizuka, Kentaro Itokawa, Rina Tanaka, Masanori Hashino, Makoto Kuroda	2021-03-03
EPI_ISL_1128324	Asia	Japan	B.1.1.214	Pathogen Genomics Center, National Institute of Infectious Diseases	Pathogen Genomics Center, National Institute of Infectious Diseases	Tsuyoshi Sekizuka, Kentaro Itokawa, Rina Tanaka, Masanori Hashino, Makoto Kuroda	2021-03-03
EPI_ISL_1128325	Asia	Japan	B.1.1.214	Pathogen Genomics Center, National Institute of Infectious Diseases	Pathogen Genomics Center, National Institute of Infectious Diseases	Tsuyoshi Sekizuka, Kentaro Itokawa, Rina Tanaka, Masanori Hashino, Makoto Kuroda	2021-03-03
EPI_ISL_1128326	Asia	Japan	B.1.1.214	Pathogen Genomics Center, National Institute of Infectious Diseases	Pathogen Genomics Center, National Institute of Infectious Diseases	Tsuyoshi Sekizuka, Kentaro Itokawa, Rina Tanaka, Masanori Hashino, Makoto Kuroda	2021-03-03
EPI_ISL_1128327	Asia	Japan	B.1.1.214	Pathogen Genomics Center, National Institute of Infectious Diseases	Pathogen Genomics Center, National Institute of Infectious Diseases	Tsuyoshi Sekizuka, Kentaro Itokawa, Rina Tanaka, Masanori Hashino, Makoto Kuroda	2021-03-03
EPI_ISL_1128328	Asia	Japan	B.1.1.214	Pathogen Genomics Center, National Institute of Infectious Diseases	Pathogen Genomics Center, National Institute of Infectious Diseases	Tsuyoshi Sekizuka, Kentaro Itokawa, Rina Tanaka, Masanori Hashino, Makoto Kuroda	2021-03-03
EPI_ISL_1128329	Asia	Japan	B.1.1.214	Pathogen Genomics Center, National Institute of Infectious Diseases	Pathogen Genomics Center, National Institute of Infectious Diseases	Tsuyoshi Sekizuka, Kentaro Itokawa, Rina Tanaka, Masanori Hashino, Makoto Kuroda	2021-03-03
EPI_ISL_1128330	Asia	Japan	B.1.1.214	Pathogen Genomics Center, National Institute of Infectious Diseases	Pathogen Genomics Center, National Institute of Infectious Diseases	Tsuyoshi Sekizuka, Kentaro Itokawa, Rina Tanaka, Masanori Hashino, Makoto Kuroda	2021-03-03
EPI_ISL_1128331	Asia	Japan	B.1.1.214	Pathogen Genomics Center, National Institute of Infectious Diseases	Pathogen Genomics Center, National Institute of Infectious Diseases	Tsuyoshi Sekizuka, Kentaro Itokawa, Rina Tanaka, Masanori Hashino, Makoto Kuroda	2021-03-03
EPI_ISL_1128332	Asia	Japan	B.1.1.214	Pathogen Genomics Center, National Institute of Infectious Diseases	Pathogen Genomics Center, National Institute of Infectious Diseases	Tsuyoshi Sekizuka, Kentaro Itokawa, Rina Tanaka, Masanori Hashino, Makoto Kuroda	2021-03-03
EPI_ISL_1128333	Asia	Japan	B.1.1.214	Pathogen Genomics Center, National Institute of Infectious Diseases	Pathogen Genomics Center, National Institute of Infectious Diseases	Tsuyoshi Sekizuka, Kentaro Itokawa, Rina Tanaka, Masanori Hashino, Makoto Kuroda	2021-03-03
EPI_ISL_1128334	Asia	Japan	B.1.1.214	Pathogen Genomics Center, National Institute of Infectious Diseases	Pathogen Genomics Center, National Institute of Infectious Diseases	Tsuyoshi Sekizuka, Kentaro Itokawa, Rina Tanaka, Masanori Hashino, Makoto Kuroda	2021-03-03
EPI_ISL_1128335	Asia	Japan	B.1.1.214	Pathogen Genomics Center, National Institute of Infectious Diseases	Pathogen Genomics Center, National Institute of Infectious Diseases	Tsuyoshi Sekizuka, Kentaro Itokawa, Rina Tanaka, Masanori Hashino, Makoto Kuroda	2021-03-03
EPI_ISL_1128336	Asia	Japan	B.1.1.214	Pathogen Genomics Center, National Institute of Infectious Diseases	Pathogen Genomics Center, National Institute of Infectious Diseases	Tsuyoshi Sekizuka, Kentaro Itokawa, Rina Tanaka, Masanori Hashino, Makoto Kuroda	2021-03-03
EPI_ISL_1128337	Asia	Japan	B.1.1.214	Pathogen Genomics Center, National Institute of Infectious Diseases	Pathogen Genomics Center, National Institute of Infectious Diseases	Tsuyoshi Sekizuka, Kentaro Itokawa, Rina Tanaka, Masanori Hashino, Makoto Kuroda	2021-03-03
EPI_ISL_1128338	Asia	Japan	B.1.1.214	Pathogen Genomics Center, National Institute of Infectious Diseases	Pathogen Genomics Center, National Institute of Infectious Diseases	Tsuyoshi Sekizuka, Kentaro Itokawa, Rina Tanaka, Masanori Hashino, Makoto Kuroda	2021-03-03
EPI_ISL_1128339	Asia	Japan	B.1.1.214	Pathogen Genomics Center, National Institute of Infectious Diseases	Pathogen Genomics Center, National Institute of Infectious Diseases	Tsuyoshi Sekizuka, Kentaro Itokawa, Rina Tanaka, Masanori Hashino, Makoto Kuroda	2021-03-03
EPI_ISL_1128340	Asia	Japan	B.1.1.214	Pathogen Genomics Center, National Institute of Infectious Diseases	Pathogen Genomics Center, National Institute of Infectious Diseases	Tsuyoshi Sekizuka, Kentaro Itokawa, Rina Tanaka, Masanori Hashino, Makoto Kuroda	2021-03-03
EPI_ISL_1128341	Asia	Japan	B.1.1.214	Pathogen Genomics Center, National Institute of Infectious Diseases	Pathogen Genomics Center, National Institute of Infectious Diseases	Tsuyoshi Sekizuka, Kentaro Itokawa, Rina Tanaka, Masanori Hashino, Makoto Kuroda	2021-03-03
EPI_ISL_1128342	Asia	Japan	B.1.1.214	Pathogen Genomics Center, National Institute of Infectious Diseases	Pathogen Genomics Center, National Institute of Infectious Diseases	Tsuyoshi Sekizuka, Kentaro Itokawa, Rina Tanaka, Masanori Hashino, Makoto Kuroda	2021-03-03
EPI_ISL_1128343	Asia	Japan	B.1.1.214	Pathogen Genomics Center, National Institute of Infectious Diseases	Pathogen Genomics Center, National Institute of Infectious Diseases	Tsuyoshi Sekizuka, Kentaro Itokawa, Rina Tanaka, Masanori Hashino, Makoto Kuroda	2021-03-03
EPI_ISL_1128344	Asia	Japan	B.1.1.214	Pathogen Genomics Center, National Institute of Infectious Diseases	Pathogen Genomics Center, National Institute of Infectious Diseases	Tsuyoshi Sekizuka, Kentaro Itokawa, Rina Tanaka, Masanori Hashino, Makoto Kuroda	2021-03-03
EPI_ISL_1128345	Asia	Japan	B.1.1.214	Pathogen Genomics Center, National Institute of Infectious Diseases	Pathogen Genomics Center, National Institute of Infectious Diseases	Tsuyoshi Sekizuka, Kentaro Itokawa, Rina Tanaka, Masanori Hashino, Makoto Kuroda	2021-03-03
EPI_ISL_1128346	Asia	Japan	B.1.1.214	Pathogen Genomics Center, National Institute of Infectious Diseases	Pathogen Genomics Center, National Institute of Infectious Diseases	Tsuyoshi Sekizuka, Kentaro Itokawa, Rina Tanaka, Masanori Hashino, Makoto Kuroda	2021-03-03
EPI_ISL_1128347	Asia	Japan	B.1.1.214	Pathogen Genomics Center, National Institute of Infectious Diseases	Pathogen Genomics Center, National Institute of Infectious Diseases	Tsuyoshi Sekizuka, Kentaro Itokawa, Rina Tanaka, Masanori Hashino, Makoto Kuroda	2021-03-03
EPI_ISL_1128348	Asia	Japan	B.1.1.214	Pathogen Genomics Center, National Institute of Infectious Diseases	Pathogen Genomics Center, National Institute of Infectious Diseases	Tsuyoshi Sekizuka, Kentaro Itokawa, Rina Tanaka, Masanori Hashino, Makoto Kuroda	2021-03-03
EPI_ISL_1128349	Asia	Japan	B.1.1.214	Pathogen Genomics Center, National Institute of Infectious Diseases	Pathogen Genomics Center, National Institute of Infectious Diseases	Tsuyoshi Sekizuka, Kentaro Itokawa, Rina Tanaka, Masanori Hashino, Makoto Kuroda	2021-03-03
EPI_ISL_1128350	Asia	Japan	B.1.1.214	Pathogen Genomics Center, National Institute of Infectious Diseases	Pathogen Genomics Center, National Institute of Infectious Diseases	Tsuyoshi Sekizuka, Kentaro Itokawa, Rina Tanaka, Masanori Hashino, Makoto Kuroda	2021-03-03
EPI_ISL_1128351	Asia	Japan	B.1.1.214	Pathogen Genomics Center, National Institute of Infectious Diseases	Pathogen Genomics Center, National Institute of Infectious Diseases	Tsuyoshi Sekizuka, Kentaro Itokawa, Rina Tanaka, Masanori Hashino, Makoto Kuroda	2021-03-03
EPI_ISL_1128352	Asia	Japan	B.1.1.214	Pathogen Genomics Center, National Institute of Infectious Diseases	Pathogen Genomics Center, National Institute of Infectious Diseases	Tsuyoshi Sekizuka, Kentaro Itokawa, Rina Tanaka, Masanori Hashino, Makoto Kuroda	2021-03-03
EPI_ISL_1128353	Asia	Japan	B.1.1.214	Pathogen Genomics Center, National Institute of Infectious Diseases	Pathogen Genomics Center, National Institute of Infectious Diseases	Tsuyoshi Sekizuka, Kentaro Itokawa, Rina Tanaka, Masanori Hashino, Makoto Kuroda	2021-03-03
EPI_ISL_1128354	Asia	Japan	B.1.1.214	Pathogen Genomics Center, National Institute of Infectious Diseases	Pathogen Genomics Center, National Institute of Infectious Diseases	Tsuyoshi Sekizuka, Kentaro Itokawa, Rina Tanaka, Masanori Hashino, Makoto Kuroda	2021-03-03
EPI_ISL_1128355	Asia	Japan	B.1.1.214	Pathogen Genomics Center, National Institute of Infectious Diseases	Pathogen Genomics Center, National Institute of Infectious Diseases	Tsuyoshi Sekizuka, Kentaro Itokawa, Rina Tanaka, Masanori Hashino, Makoto Kuroda	2021-03-03
EPI_ISL_1128356	Asia	Japan	B.1.1.214	Pathogen Genomics Center, National Institute of Infectious Diseases	Pathogen Genomics Center, National Institute of Infectious Diseases	Tsuyoshi Sekizuka, Kentaro Itokawa, Rina Tanaka, Masanori Hashino, Makoto Kuroda	2021-03-03
EPI_ISL_1128357	Asia	Japan	B.1.1.214	Pathogen Genomics Center, National Institute of Infectious Diseases	Pathogen Genomics Center, National Institute of Infectious Diseases	Tsuyoshi Sekizuka, Kentaro Itokawa, Rina Tanaka, Masanori Hashino, Makoto Kuroda	2021-03-03
EPI_ISL_1128396	Asia	Japan	B.1.1.214	Pathogen Genomics Center, National Institute of Infectious Diseases	Pathogen Genomics Center, National Institute of Infectious Diseases	Tsuyoshi Sekizuka, Kentaro Itokawa, Rina Tanaka, Masanori Hashino, Makoto Kuroda	2021-03-03
EPI_ISL_1128397	Asia	Japan	B.1.1.214	Pathogen Genomics Center, National Institute of Infectious Diseases	Pathogen Genomics Center, National Institute of Infectious Diseases	Tsuyoshi Sekizuka, Kentaro Itokawa, Rina Tanaka, Masanori Hashino, Makoto Kuroda	2021-03-03
EPI_ISL_1128398	Asia	Japan	B.1.1.214	Pathogen Genomics Center, National Institute of Infectious Diseases	Pathogen Genomics Center, National Institute of Infectious Diseases	Tsuyoshi Sekizuka, Kentaro Itokawa, Rina Tanaka, Masanori Hashino, Makoto Kuroda	2021-03-03
EPI_ISL_1128399	Asia	Japan	B.1.1.214	Pathogen Genomics Center, National Institute of Infectious Diseases	Pathogen Genomics Center, National Institute of Infectious Diseases	Tsuyoshi Sekizuka, Kentaro Itokawa, Rina Tanaka, Masanori Hashino, Makoto Kuroda	2021-03-03
EPI_ISL_1128613	Asia	Japan	B.1.1.214	Pathogen Genomics Center, National Institute of Infectious Diseases	Pathogen Genomics Center, National Institute of Infectious Diseases	Tsuyoshi Sekizuka, Kentaro Itokawa, Rina Tanaka, Masanori Hashino, Makoto Kuroda	2021-03-03
EPI_ISL_1128614	Asia	Japan	B.1.1.214	Pathogen Genomics Center, National Institute of Infectious Diseases	Pathogen Genomics Center, National Institute of Infectious Diseases	Tsuyoshi Sekizuka, Kentaro Itokawa, Rina Tanaka, Masanori Hashino, Makoto Kuroda	2021-03-03
EPI_ISL_1128615	Asia	Japan	B.1.1.214	Pathogen Genomics Center, National Institute of Infectious Diseases	Pathogen Genomics Center, National Institute of Infectious Diseases	Tsuyoshi Sekizuka, Kentaro Itokawa, Rina Tanaka, Masanori Hashino, Makoto Kuroda	2021-03-03
EPI_ISL_1128616	Asia	Japan	B.1.1.214	Pathogen Genomics Center, National Institute of Infectious Diseases	Pathogen Genomics Center, National Institute of Infectious Diseases	Tsuyoshi Sekizuka, Kentaro Itokawa, Rina Tanaka, Masanori Hashino, Makoto Kuroda	2021-03-03
EPI_ISL_1128617	Asia	Japan	B.1.1.214	Pathogen Genomics Center, National Institute of Infectious Diseases	Pathogen Genomics Center, National Institute of Infectious Diseases	Tsuyoshi Sekizuka, Kentaro Itokawa, Rina Tanaka, Masanori Hashino, Makoto Kuroda	2021-03-03
EPI_ISL_1128618	Asia	Japan	B.1.1.214	Pathogen Genomics Center, National Institute of Infectious Diseases	Pathogen Genomics Center, National Institute of Infectious Diseases	Tsuyoshi Sekizuka, Kentaro Itokawa, Rina Tanaka, Masanori Hashino, Makoto Kuroda	2021-03-03
EPI_ISL_1128619	Asia	Japan	B.1.1.214	Pathogen Genomics Center, National Institute of Infectious Diseases	Pathogen Genomics Center, National Institute of Infectious Diseases	Tsuyoshi Sekizuka, Kentaro Itokawa, Rina Tanaka, Masanori Hashino, Makoto Kuroda	2021-03-03
EPI_ISL_1128620	Asia	Japan	B.1.1.214	Pathogen Genomics Center, National Institute of Infectious Diseases	Pathogen Genomics Center, National Institute of Infectious Diseases	Tsuyoshi Sekizuka, Kentaro Itokawa, Rina Tanaka, Masanori Hashino, Makoto Kuroda	2021-03-03
EPI_ISL_1128660	Asia	Japan	B.1.1.214	Pathogen Genomics Center, National Institute of Infectious Diseases	Pathogen Genomics Center, National Institute of Infectious Diseases	Tsuyoshi Sekizuka, Kentaro Itokawa, Rina Tanaka, Masanori Hashino, Makoto Kuroda	2021-03-03
EPI_ISL_1128661	Asia	Japan	B.1.346	Pathogen Genomics Center, National Institute of Infectious Diseases	Pathogen Genomics Center, National Institute of Infectious Diseases	Tsuyoshi Sekizuka, Kentaro Itokawa, Rina Tanaka, Masanori Hashino, Makoto Kuroda	2021-03-03
EPI_ISL_1128773	Asia	Japan	B.1.1.214	Pathogen Genomics Center, National Institute of Infectious Diseases	Pathogen Genomics Center, National Institute of Infectious Diseases	Tsuyoshi Sekizuka, Kentaro Itokawa, Rina Tanaka, Masanori Hashino, Makoto Kuroda	2021-03-03
EPI_ISL_1129062	Asia	Japan	B.1.1.214	Pathogen Genomics Center, National Institute of Infectious Diseases	Pathogen Genomics Center, National Institute of Infectious Diseases	Tsuyoshi Sekizuka, Kentaro Itokawa, Rina Tanaka, Masanori Hashino, Makoto Kuroda	2021-03-03
EPI_ISL_1129063	Asia	Japan	B.1.1.214	Pathogen Genomics Center, National Institute of Infectious Diseases	Pathogen Genomics Center, National Institute of Infectious Diseases	Tsuyoshi Sekizuka, Kentaro Itokawa, Rina Tanaka, Masanori Hashino, Makoto Kuroda	2021-03-03
EPI_ISL_1129064	Asia	Japan	B.1.1.214	Pathogen Genomics Center, National Institute of Infectious Diseases	Pathogen Genomics Center, National Institute of Infectious Diseases	Tsuyoshi Sekizuka, Kentaro Itokawa, Rina Tanaka, Masanori Hashino, Makoto Kuroda	2021-03-03
EPI_ISL_1129065	Asia	Japan	B.1.1	Pathogen Genomics Center, National Institute of Infectious Diseases	Pathogen Genomics Center, National Institute of Infectious Diseases	Tsuyoshi Sekizuka, Kentaro Itokawa, Rina Tanaka, Masanori Hashino, Makoto Kuroda	2021-03-03
EPI_ISL_1129089	Asia	Japan	B.1.1.214	Pathogen Genomics Center, National Institute of Infectious Diseases	Pathogen Genomics Center, National Institute of Infectious Diseases	Tsuyoshi Sekizuka, Kentaro Itokawa, Rina Tanaka, Masanori Hashino, Makoto Kuroda	2021-03-03
EPI_ISL_1129090	Asia	Japan	B.1.1.214	Pathogen Genomics Center, National Institute of Infectious Diseases	Pathogen Genomics Center, National Institute of Infectious Diseases	Tsuyoshi Sekizuka, Kentaro Itokawa, Rina Tanaka, Masanori Hashino, Makoto Kuroda	2021-03-03
EPI_ISL_1129091	Asia	Japan	B.1.1.214	Pathogen Genomics Center, National Institute of Infectious Diseases	Pathogen Genomics Center, National Institute of Infectious Diseases	Tsuyoshi Sekizuka, Kentaro Itokawa, Rina Tanaka, Masanori Hashino, Makoto Kuroda	2021-03-03
EPI_ISL_1129092	Asia	Japan	B.1.1.214	Pathogen Genomics Center, National Institute of Infectious Diseases	Pathogen Genomics Center, National Institute of Infectious Diseases	Tsuyoshi Sekizuka, Kentaro Itokawa, Rina Tanaka, Masanori Hashino, Makoto Kuroda	2021-03-03
EPI_ISL_1129093	Asia	Japan	B.1.1.214	Pathogen Genomics Center, National Institute of Infectious Diseases	Pathogen Genomics Center, National Institute of Infectious Diseases	Tsuyoshi Sekizuka, Kentaro Itokawa, Rina Tanaka, Masanori Hashino, Makoto Kuroda	2021-03-03
EPI_ISL_1129100	Asia	Japan	B.1.1.214	Pathogen Genomics Center, National Institute of Infectious Diseases	Pathogen Genomics Center, National Institute of Infectious Diseases	Tsuyoshi Sekizuka, Kentaro Itokawa, Rina Tanaka, Masanori Hashino, Makoto Kuroda	2021-03-03
EPI_ISL_1129101	Asia	Japan	B.1.1.214	Pathogen Genomics Center, National Institute of Infectious Diseases	Pathogen Genomics Center, National Institute of Infectious Diseases	Tsuyoshi Sekizuka, Kentaro Itokawa, Rina Tanaka, Masanori Hashino, Makoto Kuroda	2021-03-03
EPI_ISL_1129102	Asia	Japan	B.1.1.214	Pathogen Genomics Center, National Institute of Infectious Diseases	Pathogen Genomics Center, National Institute of Infectious Diseases	Tsuyoshi Sekizuka, Kentaro Itokawa, Rina Tanaka, Masanori Hashino, Makoto Kuroda	2021-03-03
EPI_ISL_1129103	Asia	Japan	B.1.1.214	Pathogen Genomics Center, National Institute of Infectious Diseases	Pathogen Genomics Center, National Institute of Infectious Diseases	Tsuyoshi Sekizuka, Kentaro Itokawa, Rina Tanaka, Masanori Hashino, Makoto Kuroda	2021-03-03
EPI_ISL_1129111	Asia	Japan	B.1.1.214	Pathogen Genomics Center, National Institute of Infectious Diseases	Pathogen Genomics Center, National Institute of Infectious Diseases	Tsuyoshi Sekizuka, Kentaro Itokawa, Rina Tanaka, Masanori Hashino, Makoto Kuroda	2021-03-03
EPI_ISL_1129165	Asia	Japan	B.1.1.214	Pathogen Genomics Center, National Institute of Infectious Diseases	Pathogen Genomics Center, National Institute of Infectious Diseases	Tsuyoshi Sekizuka, Kentaro Itokawa, Rina Tanaka, Masanori Hashino, Makoto Kuroda	2021-03-03
EPI_ISL_1129166	Asia	Japan	B.1.1.214	Pathogen Genomics Center, National Institute of Infectious Diseases	Pathogen Genomics Center, National Institute of Infectious Diseases	Tsuyoshi Sekizuka, Kentaro Itokawa, Rina Tanaka, Masanori Hashino, Makoto Kuroda	2021-03-03
EPI_ISL_1129167	Asia	Japan	B.1.1.214	Pathogen Genomics Center, National Institute of Infectious Diseases	Pathogen Genomics Center, National Institute of Infectious Diseases	Tsuyoshi Sekizuka, Kentaro Itokawa, Rina Tanaka, Masanori Hashino, Makoto Kuroda	2021-03-03
EPI_ISL_1129187	Asia	Japan	B.1.1.214	Pathogen Genomics Center, National Institute of Infectious Diseases	Pathogen Genomics Center, National Institute of Infectious Diseases	Tsuyoshi Sekizuka, Kentaro Itokawa, Rina Tanaka, Masanori Hashino, Makoto Kuroda	2021-03-03
EPI_ISL_1129188	Asia	Japan	B.1.1.214	Pathogen Genomics Center, National Institute of Infectious Diseases	Pathogen Genomics Center, National Institute of Infectious Diseases	Tsuyoshi Sekizuka, Kentaro Itokawa, Rina Tanaka, Masanori Hashino, Makoto Kuroda	2021-03-03
EPI_ISL_1129189	Asia	Japan	B.1.1.214	Pathogen Genomics Center, National Institute of Infectious Diseases	Pathogen Genomics Center, National Institute of Infectious Diseases	Tsuyoshi Sekizuka, Kentaro Itokawa, Rina Tanaka, Masanori Hashino, Makoto Kuroda	2021-03-03
EPI_ISL_1129190	Asia	Japan	B.1.1.214	Pathogen Genomics Center, National Institute of Infectious Diseases	Pathogen Genomics Center, National Institute of Infectious Diseases	Tsuyoshi Sekizuka, Kentaro Itokawa, Rina Tanaka, Masanori Hashino, Makoto Kuroda	2021-03-03
EPI_ISL_1129191	Asia	Japan	B.1.1.214	Pathogen Genomics Center, National Institute of Infectious Diseases	Pathogen Genomics Center, National Institute of Infectious Diseases	Tsuyoshi Sekizuka, Kentaro Itokawa, Rina Tanaka, Masanori Hashino, Makoto Kuroda	2021-03-03
EPI_ISL_1129192	Asia	Japan	B.1.1.214	Pathogen Genomics Center, National Institute of Infectious Diseases	Pathogen Genomics Center, National Institute of Infectious Diseases	Tsuyoshi Sekizuka, Kentaro Itokawa, Rina Tanaka, Masanori Hashino, Makoto Kuroda	2021-03-03
EPI_ISL_1129193	Asia	Japan	B.1.1.214	Pathogen Genomics Center, National Institute of Infectious Diseases	Pathogen Genomics Center, National Institute of Infectious Diseases	Tsuyoshi Sekizuka, Kentaro Itokawa, Rina Tanaka, Masanori Hashino, Makoto Kuroda	2021-03-03
EPI_ISL_1129194	Asia	Japan	B.1.1.214	Pathogen Genomics Center, National Institute of Infectious Diseases	Pathogen Genomics Center, National Institute of Infectious Diseases	Tsuyoshi Sekizuka, Kentaro Itokawa, Rina Tanaka, Masanori Hashino, Makoto Kuroda	2021-03-03
EPI_ISL_1129195	Asia	Japan	B.1.1.214	Pathogen Genomics Center, National Institute of Infectious Diseases	Pathogen Genomics Center, National Institute of Infectious Diseases	Tsuyoshi Sekizuka, Kentaro Itokawa, Rina Tanaka, Masanori Hashino, Makoto Kuroda	2021-03-03
EPI_ISL_1129196	Asia	Japan	B.1.1.214	Pathogen Genomics Center, National Institute of Infectious Diseases	Pathogen Genomics Center, National Institute of Infectious Diseases	Tsuyoshi Sekizuka, Kentaro Itokawa, Rina Tanaka, Masanori Hashino, Makoto Kuroda	2021-03-03
EPI_ISL_1129204	Asia	Japan	B.1.1.214	Pathogen Genomics Center, National Institute of Infectious Diseases	Pathogen Genomics Center, National Institute of Infectious Diseases	Tsuyoshi Sekizuka, Kentaro Itokawa, Rina Tanaka, Masanori Hashino, Makoto Kuroda	2021-03-03
EPI_ISL_1129205	Asia	Japan	B.1.1.214	Pathogen Genomics Center, National Institute of Infectious Diseases	Pathogen Genomics Center, National Institute of Infectious Diseases	Tsuyoshi Sekizuka, Kentaro Itokawa, Rina Tanaka, Masanori Hashino, Makoto Kuroda	2021-03-03
EPI_ISL_1129206	Asia	Japan	B.1.1.214	Pathogen Genomics Center, National Institute of Infectious Diseases	Pathogen Genomics Center, National Institute of Infectious Diseases	Tsuyoshi Sekizuka, Kentaro Itokawa, Rina Tanaka, Masanori Hashino, Makoto Kuroda	2021-03-03
EPI_ISL_1131340	Asia	Japan	B.1.1.214	Pathogen Genomics Center, National Institute of Infectious Diseases	Pathogen Genomics Center, National Institute of Infectious Diseases	Tsuyoshi Sekizuka, Kentaro Itokawa, Rina Tanaka, Masanori Hashino, Makoto Kuroda	2021-03-03
EPI_ISL_1131341	Asia	Japan	B.1.1.214	Pathogen Genomics Center, National Institute of Infectious Diseases	Pathogen Genomics Center, National Institute of Infectious Diseases	Tsuyoshi Sekizuka, Kentaro Itokawa, Rina Tanaka, Masanori Hashino, Makoto Kuroda	2021-03-03
EPI_ISL_1131342	Asia	Japan	B.1.1.214	Pathogen Genomics Center, National Institute of Infectious Diseases	Pathogen Genomics Center, National Institute of Infectious Diseases	Tsuyoshi Sekizuka, Kentaro Itokawa, Rina Tanaka, Masanori Hashino, Makoto Kuroda	2021-03-03
EPI_ISL_1131343	Asia	Japan	B.1.1.214	Pathogen Genomics Center, National Institute of Infectious Diseases	Pathogen Genomics Center, National Institute of Infectious Diseases	Tsuyoshi Sekizuka, Kentaro Itokawa, Rina Tanaka, Masanori Hashino, Makoto Kuroda	2021-03-03
EPI_ISL_1131344	Asia	Japan	B.1.1.214	Pathogen Genomics Center, National Institute of Infectious Diseases	Pathogen Genomics Center, National Institute of Infectious Diseases	Tsuyoshi Sekizuka, Kentaro Itokawa, Rina Tanaka, Masanori Hashino, Makoto Kuroda	2021-03-03
EPI_ISL_1131345	Asia	Japan	B.1.1.214	Pathogen Genomics Center, National Institute of Infectious Diseases	Pathogen Genomics Center, National Institute of Infectious Diseases	Tsuyoshi Sekizuka, Kentaro Itokawa, Rina Tanaka, Masanori Hashino, Makoto Kuroda	2021-03-03
EPI_ISL_1131346	Asia	Japan	B.1.1.214	Pathogen Genomics Center, National Institute of Infectious Diseases	Pathogen Genomics Center, National Institute of Infectious Diseases	Tsuyoshi Sekizuka, Kentaro Itokawa, Rina Tanaka, Masanori Hashino, Makoto Kuroda	2021-03-03
EPI_ISL_1131347	Asia	Japan	B.1.1.214	Pathogen Genomics Center, National Institute of Infectious Diseases	Pathogen Genomics Center, National Institute of Infectious Diseases	Tsuyoshi Sekizuka, Kentaro Itokawa, Rina Tanaka, Masanori Hashino, Makoto Kuroda	2021-03-03
EPI_ISL_1131348	Asia	Japan	B.1.1.214	Pathogen Genomics Center, National Institute of Infectious Diseases	Pathogen Genomics Center, National Institute of Infectious Diseases	Tsuyoshi Sekizuka, Kentaro Itokawa, Rina Tanaka, Masanori Hashino, Makoto Kuroda	2021-03-03
EPI_ISL_1131349	Asia	Japan	B.1.1	Pathogen Genomics Center, National Institute of Infectious Diseases	Pathogen Genomics Center, National Institute of Infectious Diseases	Tsuyoshi Sekizuka, Kentaro Itokawa, Rina Tanaka, Masanori Hashino, Makoto Kuroda	2021-03-03
EPI_ISL_1131350	Asia	Japan	B.1.1.214	Pathogen Genomics Center, National Institute of Infectious Diseases	Pathogen Genomics Center, National Institute of Infectious Diseases	Tsuyoshi Sekizuka, Kentaro Itokawa, Rina Tanaka, Masanori Hashino, Makoto Kuroda	2021-03-03
EPI_ISL_1131351	Asia	Japan	B.1.1.214	Pathogen Genomics Center, National Institute of Infectious Diseases	Pathogen Genomics Center, National Institute of Infectious Diseases	Tsuyoshi Sekizuka, Kentaro Itokawa, Rina Tanaka, Masanori Hashino, Makoto Kuroda	2021-03-03
EPI_ISL_1131352	Asia	Japan	B.1.1.214	Pathogen Genomics Center, National Institute of Infectious Diseases	Pathogen Genomics Center, National Institute of Infectious Diseases	Tsuyoshi Sekizuka, Kentaro Itokawa, Rina Tanaka, Masanori Hashino, Makoto Kuroda	2021-03-03
EPI_ISL_1131353	Asia	Japan	B.1.1.214	Pathogen Genomics Center, National Institute of Infectious Diseases	Pathogen Genomics Center, National Institute of Infectious Diseases	Tsuyoshi Sekizuka, Kentaro Itokawa, Rina Tanaka, Masanori Hashino, Makoto Kuroda	2021-03-03
EPI_ISL_1131354	Asia	Japan	B.1.1.214	Pathogen Genomics Center, National Institute of Infectious Diseases	Pathogen Genomics Center, National Institute of Infectious Diseases	Tsuyoshi Sekizuka, Kentaro Itokawa, Rina Tanaka, Masanori Hashino, Makoto Kuroda	2021-03-03
EPI_ISL_1131355	Asia	Japan	B.1.1.214	Pathogen Genomics Center, National Institute of Infectious Diseases	Pathogen Genomics Center, National Institute of Infectious Diseases	Tsuyoshi Sekizuka, Kentaro Itokawa, Rina Tanaka, Masanori Hashino, Makoto Kuroda	2021-03-03
EPI_ISL_1131356	Asia	Japan	B.1.1.214	Pathogen Genomics Center, National Institute of Infectious Diseases	Pathogen Genomics Center, National Institute of Infectious Diseases	Tsuyoshi Sekizuka, Kentaro Itokawa, Rina Tanaka, Masanori Hashino, Makoto Kuroda	2021-03-03
EPI_ISL_1131357	Asia	Japan	B.1.1.214	Pathogen Genomics Center, National Institute of Infectious Diseases	Pathogen Genomics Center, National Institute of Infectious Diseases	Tsuyoshi Sekizuka, Kentaro Itokawa, Rina Tanaka, Masanori Hashino, Makoto Kuroda	2021-03-03
EPI_ISL_1131358	Asia	Japan	B.1.1.214	Pathogen Genomics Center, National Institute of Infectious Diseases	Pathogen Genomics Center, National Institute of Infectious Diseases	Tsuyoshi Sekizuka, Kentaro Itokawa, Rina Tanaka, Masanori Hashino, Makoto Kuroda	2021-03-03
EPI_ISL_1131359	Asia	Japan	B.1.1.214	Pathogen Genomics Center, National Institute of Infectious Diseases	Pathogen Genomics Center, National Institute of Infectious Diseases	Tsuyoshi Sekizuka, Kentaro Itokawa, Rina Tanaka, Masanori Hashino, Makoto Kuroda	2021-03-03
EPI_ISL_1131360	Asia	Japan	B.1.1.214	Pathogen Genomics Center, National Institute of Infectious Diseases	Pathogen Genomics Center, National Institute of Infectious Diseases	Tsuyoshi Sekizuka, Kentaro Itokawa, Rina Tanaka, Masanori Hashino, Makoto Kuroda	2021-03-03
EPI_ISL_1131361	Asia	Japan	B.1.1.214	Pathogen Genomics Center, National Institute of Infectious Diseases	Pathogen Genomics Center, National Institute of Infectious Diseases	Tsuyoshi Sekizuka, Kentaro Itokawa, Rina Tanaka, Masanori Hashino, Makoto Kuroda	2021-03-03
EPI_ISL_1131362	Asia	Japan	B.1.1.214	Pathogen Genomics Center, National Institute of Infectious Diseases	Pathogen Genomics Center, National Institute of Infectious Diseases	Tsuyoshi Sekizuka, Kentaro Itokawa, Rina Tanaka, Masanori Hashino, Makoto Kuroda	2021-03-03
EPI_ISL_1131363	Asia	Japan	B.1.1.214	Pathogen Genomics Center, National Institute of Infectious Diseases	Pathogen Genomics Center, National Institute of Infectious Diseases	Tsuyoshi Sekizuka, Kentaro Itokawa, Rina Tanaka, Masanori Hashino, Makoto Kuroda	2021-03-03
EPI_ISL_1131364	Asia	Japan	B.1.1.214	Pathogen Genomics Center, National Institute of Infectious Diseases	Pathogen Genomics Center, National Institute of Infectious Diseases	Tsuyoshi Sekizuka, Kentaro Itokawa, Rina Tanaka, Masanori Hashino, Makoto Kuroda	2021-03-03
EPI_ISL_1131365	Asia	Japan	B.1.1.214	Pathogen Genomics Center, National Institute of Infectious Diseases	Pathogen Genomics Center, National Institute of Infectious Diseases	Tsuyoshi Sekizuka, Kentaro Itokawa, Rina Tanaka, Masanori Hashino, Makoto Kuroda	2021-03-03
EPI_ISL_1131366	Asia	Japan	B.1.1.214	Pathogen Genomics Center, National Institute of Infectious Diseases	Pathogen Genomics Center, National Institute of Infectious Diseases	Tsuyoshi Sekizuka, Kentaro Itokawa, Rina Tanaka, Masanori Hashino, Makoto Kuroda	2021-03-03
EPI_ISL_1131367	Asia	Japan	B.1.1.214	Pathogen Genomics Center, National Institute of Infectious Diseases	Pathogen Genomics Center, National Institute of Infectious Diseases	Tsuyoshi Sekizuka, Kentaro Itokawa, Rina Tanaka, Masanori Hashino, Makoto Kuroda	2021-03-03
EPI_ISL_1131368	Asia	Japan	B.1.1.214	Pathogen Genomics Center, National Institute of Infectious Diseases	Pathogen Genomics Center, National Institute of Infectious Diseases	Tsuyoshi Sekizuka, Kentaro Itokawa, Rina Tanaka, Masanori Hashino, Makoto Kuroda	2021-03-03
EPI_ISL_1131369	Asia	Japan	B.1.1.214	Pathogen Genomics Center, National Institute of Infectious Diseases	Pathogen Genomics Center, National Institute of Infectious Diseases	Tsuyoshi Sekizuka, Kentaro Itokawa, Rina Tanaka, Masanori Hashino, Makoto Kuroda	2021-03-03
EPI_ISL_1131370	Asia	Japan	B.1.1.214	Pathogen Genomics Center, National Institute of Infectious Diseases	Pathogen Genomics Center, National Institute of Infectious Diseases	Tsuyoshi Sekizuka, Kentaro Itokawa, Rina Tanaka, Masanori Hashino, Makoto Kuroda	2021-03-03
EPI_ISL_1131371	Asia	Japan	B.1.1.214	Pathogen Genomics Center, National Institute of Infectious Diseases	Pathogen Genomics Center, National Institute of Infectious Diseases	Tsuyoshi Sekizuka, Kentaro Itokawa, Rina Tanaka, Masanori Hashino, Makoto Kuroda	2021-03-03
EPI_ISL_1131382	Asia	Japan	B.1.1.214	Pathogen Genomics Center, National Institute of Infectious Diseases	Pathogen Genomics Center, National Institute of Infectious Diseases	Tsuyoshi Sekizuka, Kentaro Itokawa, Rina Tanaka, Masanori Hashino, Makoto Kuroda	2021-03-03
EPI_ISL_1131383	Asia	Japan	B.1.1.214	Pathogen Genomics Center, National Institute of Infectious Diseases	Pathogen Genomics Center, National Institute of Infectious Diseases	Tsuyoshi Sekizuka, Kentaro Itokawa, Rina Tanaka, Masanori Hashino, Makoto Kuroda	2021-03-03
EPI_ISL_1131456	Asia	Japan	B.1.1.284	Pathogen Genomics Center, National Institute of Infectious Diseases	Pathogen Genomics Center, National Institute of Infectious Diseases	Tsuyoshi Sekizuka, Kentaro Itokawa, Rina Tanaka, Masanori Hashino, Makoto Kuroda	2021-03-03
EPI_ISL_1131457	Asia	Japan	B.1.1.284	Pathogen Genomics Center, National Institute of Infectious Diseases	Pathogen Genomics Center, National Institute of Infectious Diseases	Tsuyoshi Sekizuka, Kentaro Itokawa, Rina Tanaka, Masanori Hashino, Makoto Kuroda	2021-03-03
EPI_ISL_1131458	Asia	Japan	B.1.1.284	Pathogen Genomics Center, National Institute of Infectious Diseases	Pathogen Genomics Center, National Institute of Infectious Diseases	Tsuyoshi Sekizuka, Kentaro Itokawa, Rina Tanaka, Masanori Hashino, Makoto Kuroda	2021-03-03
EPI_ISL_1131459	Asia	Japan	B.1.1.284	Pathogen Genomics Center, National Institute of Infectious Diseases	Pathogen Genomics Center, National Institute of Infectious Diseases	Tsuyoshi Sekizuka, Kentaro Itokawa, Rina Tanaka, Masanori Hashino, Makoto Kuroda	2021-03-03
EPI_ISL_1131460	Asia	Japan	B.1.1.284	Pathogen Genomics Center, National Institute of Infectious Diseases	Pathogen Genomics Center, National Institute of Infectious Diseases	Tsuyoshi Sekizuka, Kentaro Itokawa, Rina Tanaka, Masanori Hashino, Makoto Kuroda	2021-03-03
EPI_ISL_1131461	Asia	Japan	B.1.1.284	Pathogen Genomics Center, National Institute of Infectious Diseases	Pathogen Genomics Center, National Institute of Infectious Diseases	Tsuyoshi Sekizuka, Kentaro Itokawa, Rina Tanaka, Masanori Hashino, Makoto Kuroda	2021-03-03
EPI_ISL_1131462	Asia	Japan	B.1.1.284	Pathogen Genomics Center, National Institute of Infectious Diseases	Pathogen Genomics Center, National Institute of Infectious Diseases	Tsuyoshi Sekizuka, Kentaro Itokawa, Rina Tanaka, Masanori Hashino, Makoto Kuroda	2021-03-03
EPI_ISL_1131463	Asia	Japan	B.1.1.284	Pathogen Genomics Center, National Institute of Infectious Diseases	Pathogen Genomics Center, National Institute of Infectious Diseases	Tsuyoshi Sekizuka, Kentaro Itokawa, Rina Tanaka, Masanori Hashino, Makoto Kuroda	2021-03-03
EPI_ISL_1131464	Asia	Japan	B.1.1.284	Pathogen Genomics Center, National Institute of Infectious Diseases	Pathogen Genomics Center, National Institute of Infectious Diseases	Tsuyoshi Sekizuka, Kentaro Itokawa, Rina Tanaka, Masanori Hashino, Makoto Kuroda	2021-03-03
EPI_ISL_1131465	Asia	Japan	B.1.1.284	Pathogen Genomics Center, National Institute of Infectious Diseases	Pathogen Genomics Center, National Institute of Infectious Diseases	Tsuyoshi Sekizuka, Kentaro Itokawa, Rina Tanaka, Masanori Hashino, Makoto Kuroda	2021-03-03
EPI_ISL_1131466	Asia	Japan	B.1.1.214	Pathogen Genomics Center, National Institute of Infectious Diseases	Pathogen Genomics Center, National Institute of Infectious Diseases	Tsuyoshi Sekizuka, Kentaro Itokawa, Rina Tanaka, Masanori Hashino, Makoto Kuroda	2021-03-03
EPI_ISL_1131467	Asia	Japan	B.1.1.284	Pathogen Genomics Center, National Institute of Infectious Diseases	Pathogen Genomics Center, National Institute of Infectious Diseases	Tsuyoshi Sekizuka, Kentaro Itokawa, Rina Tanaka, Masanori Hashino, Makoto Kuroda	2021-03-03
EPI_ISL_1131468	Asia	Japan	B.1.1.284	Pathogen Genomics Center, National Institute of Infectious Diseases	Pathogen Genomics Center, National Institute of Infectious Diseases	Tsuyoshi Sekizuka, Kentaro Itokawa, Rina Tanaka, Masanori Hashino, Makoto Kuroda	2021-03-03
EPI_ISL_1131469	Asia	Japan	B.1.1.284	Pathogen Genomics Center, National Institute of Infectious Diseases	Pathogen Genomics Center, National Institute of Infectious Diseases	Tsuyoshi Sekizuka, Kentaro Itokawa, Rina Tanaka, Masanori Hashino, Makoto Kuroda	2021-03-03
EPI_ISL_1131470	Asia	Japan	B.1.1.284	Pathogen Genomics Center, National Institute of Infectious Diseases	Pathogen Genomics Center, National Institute of Infectious Diseases	Tsuyoshi Sekizuka, Kentaro Itokawa, Rina Tanaka, Masanori Hashino, Makoto Kuroda	2021-03-03
EPI_ISL_1131561	Asia	Japan	B.1.1.214	Pathogen Genomics Center, National Institute of Infectious Diseases	Pathogen Genomics Center, National Institute of Infectious Diseases	Tsuyoshi Sekizuka, Kentaro Itokawa, Rina Tanaka, Masanori Hashino, Makoto Kuroda	2021-03-03
EPI_ISL_1131562	Asia	Japan	B.1.1.284	Pathogen Genomics Center, National Institute of Infectious Diseases	Pathogen Genomics Center, National Institute of Infectious Diseases	Tsuyoshi Sekizuka, Kentaro Itokawa, Rina Tanaka, Masanori Hashino, Makoto Kuroda	2021-03-03
EPI_ISL_1131563	Asia	Japan	B.1.1.214	Pathogen Genomics Center, National Institute of Infectious Diseases	Pathogen Genomics Center, National Institute of Infectious Diseases	Tsuyoshi Sekizuka, Kentaro Itokawa, Rina Tanaka, Masanori Hashino, Makoto Kuroda	2021-03-03
EPI_ISL_1131850	Asia	Japan	B.1.1.284	Niigata Prefectural Institute of Public Health and Environmental Sciences	Pathogen Genomics Center, National Institute of Infectious Diseases	Tsuyoshi Sekizuka, Kentaro Itokawa, Rina Tanaka, Masanori Hashino, Makoto Kuroda	2021-03-03
EPI_ISL_1131851	Asia	Japan	B.1.1.284	Niigata Prefectural Institute of Public Health and Environmental Sciences	Pathogen Genomics Center, National Institute of Infectious Diseases	Tsuyoshi Sekizuka, Kentaro Itokawa, Rina Tanaka, Masanori Hashino, Makoto Kuroda	2021-03-03
EPI_ISL_1131852	Asia	Japan	B.1.1.214	Niigata Prefectural Institute of Public Health and Environmental Sciences	Pathogen Genomics Center, National Institute of Infectious Diseases	Tsuyoshi Sekizuka, Kentaro Itokawa, Rina Tanaka, Masanori Hashino, Makoto Kuroda	2021-03-03
EPI_ISL_1131853	Asia	Japan	B.1.1.214	Niigata Prefectural Institute of Public Health and Environmental Sciences	Pathogen Genomics Center, National Institute of Infectious Diseases	Tsuyoshi Sekizuka, Kentaro Itokawa, Rina Tanaka, Masanori Hashino, Makoto Kuroda	2021-03-03
EPI_ISL_1131854	Asia	Japan	B.1.1.214	Niigata Prefectural Institute of Public Health and Environmental Sciences	Pathogen Genomics Center, National Institute of Infectious Diseases	Tsuyoshi Sekizuka, Kentaro Itokawa, Rina Tanaka, Masanori Hashino, Makoto Kuroda	2021-03-03
EPI_ISL_1131856	Asia	Japan	B.1.1.214	Niigata Prefectural Institute of Public Health and Environmental Sciences	Pathogen Genomics Center, National Institute of Infectious Diseases	Tsuyoshi Sekizuka, Kentaro Itokawa, Rina Tanaka, Masanori Hashino, Makoto Kuroda	2021-03-03
EPI_ISL_1131861	Asia	Japan	B.1.1.214	Pathogen Genomics Center, National Institute of Infectious Diseases	Pathogen Genomics Center, National Institute of Infectious Diseases	Tsuyoshi Sekizuka, Kentaro Itokawa, Rina Tanaka, Masanori Hashino, Makoto Kuroda	2021-03-03
EPI_ISL_1131862	Asia	Japan	B.1.1.214	Pathogen Genomics Center, National Institute of Infectious Diseases	Pathogen Genomics Center, National Institute of Infectious Diseases	Tsuyoshi Sekizuka, Kentaro Itokawa, Rina Tanaka, Masanori Hashino, Makoto Kuroda	2021-03-03
EPI_ISL_1131863	Asia	Japan	B.1.1.214	Pathogen Genomics Center, National Institute of Infectious Diseases	Pathogen Genomics Center, National Institute of Infectious Diseases	Tsuyoshi Sekizuka, Kentaro Itokawa, Rina Tanaka, Masanori Hashino, Makoto Kuroda	2021-03-03
EPI_ISL_1131864	Asia	Japan	B.1.1.214	Pathogen Genomics Center, National Institute of Infectious Diseases	Pathogen Genomics Center, National Institute of Infectious Diseases	Tsuyoshi Sekizuka, Kentaro Itokawa, Rina Tanaka, Masanori Hashino, Makoto Kuroda	2021-03-03
EPI_ISL_1131865	Asia	Japan	B.1.1.284	Pathogen Genomics Center, National Institute of Infectious Diseases	Pathogen Genomics Center, National Institute of Infectious Diseases	Tsuyoshi Sekizuka, Kentaro Itokawa, Rina Tanaka, Masanori Hashino, Makoto Kuroda	2021-03-03
EPI_ISL_1131866	Asia	Japan	B.1.1.214	Pathogen Genomics Center, National Institute of Infectious Diseases	Pathogen Genomics Center, National Institute of Infectious Diseases	Tsuyoshi Sekizuka, Kentaro Itokawa, Rina Tanaka, Masanori Hashino, Makoto Kuroda	2021-03-03
EPI_ISL_1131867	Asia	Japan	B.1.1.214	Pathogen Genomics Center, National Institute of Infectious Diseases	Pathogen Genomics Center, National Institute of Infectious Diseases	Tsuyoshi Sekizuka, Kentaro Itokawa, Rina Tanaka, Masanori Hashino, Makoto Kuroda	2021-03-03
EPI_ISL_1168800	Asia	Japan	B.1.1.214	Department of Infectious Diseases, Kobe Institute of Health	Department of Infectious Diseases, Kobe Institute of Health	Ryohei Nomoto, Noriko Nakanishi, Tomotada Iwamoto, Tsuyoshi Sekizuka, Kentaro Itokawa, Rina Tanaka, Masanori Hashino, Makoto Kuroda	2021-03-06
EPI_ISL_1168801	Asia	Japan	B.1.1.214	Department of Infectious Diseases, Kobe Institute of Health	Department of Infectious Diseases, Kobe Institute of Health	Ryohei Nomoto, Noriko Nakanishi, Tomotada Iwamoto, Tsuyoshi Sekizuka, Kentaro Itokawa, Rina Tanaka, Masanori Hashino, Makoto Kuroda	2021-03-06
EPI_ISL_1257796	Asia	Japan	B.1.1.214	Gunma Prefectural Institute of Public Health and Environmental Sciences	Gunma Prefectural Institute of Public Health and Environmental Sciences	Tsuyoshi Sekizuka, Kentaro Itokawa, Rina Tanaka, Masanori Hashino, Makoto Kuroda, Hiroyuki Tsukagoshi, Daisuke Shinoda, Mariko Saito	2021-03-16
EPI_ISL_1257797	Asia	Japan	B.1.1.214	Gunma Prefectural Institute of Public Health and Environmental Sciences	Gunma Prefectural Institute of Public Health and Environmental Sciences	Tsuyoshi Sekizuka, Kentaro Itokawa, Rina Tanaka, Masanori Hashino, Makoto Kuroda, Hiroyuki Tsukagoshi, Daisuke Shinoda, Mariko Saito	2021-03-16
EPI_ISL_1257798	Asia	Japan	B.1.1.214	Gunma Prefectural Institute of Public Health and Environmental Sciences	Gunma Prefectural Institute of Public Health and Environmental Sciences	Tsuyoshi Sekizuka, Kentaro Itokawa, Rina Tanaka, Masanori Hashino, Makoto Kuroda, Hiroyuki Tsukagoshi, Daisuke Shinoda, Mariko Saito	2021-03-16
EPI_ISL_1425941	Asia	Japan	B.1.1.284	Pathogen Genomics Center, National Institute of Infectious Diseases	Pathogen Genomics Center, National Institute of Infectious Diseases	Tsuyoshi Sekizuka, Kentaro Itokawa, Rina Tanaka, Masanori Hashino, Makoto Kuroda	2021-04-01
EPI_ISL_1425942	Asia	Japan	B.1.1.214	Pathogen Genomics Center, National Institute of Infectious Diseases	Pathogen Genomics Center, National Institute of Infectious Diseases	Tsuyoshi Sekizuka, Kentaro Itokawa, Rina Tanaka, Masanori Hashino, Makoto Kuroda	2021-04-01
EPI_ISL_1425943	Asia	Japan	B.1.1.214	Pathogen Genomics Center, National Institute of Infectious Diseases	Pathogen Genomics Center, National Institute of Infectious Diseases	Tsuyoshi Sekizuka, Kentaro Itokawa, Rina Tanaka, Masanori Hashino, Makoto Kuroda	2021-04-01
EPI_ISL_1425944	Asia	Japan	B.1.1.284	Pathogen Genomics Center, National Institute of Infectious Diseases	Pathogen Genomics Center, National Institute of Infectious Diseases	Tsuyoshi Sekizuka, Kentaro Itokawa, Rina Tanaka, Masanori Hashino, Makoto Kuroda	2021-04-01
EPI_ISL_1425945	Asia	Japan	B.1.1.284	Pathogen Genomics Center, National Institute of Infectious Diseases	Pathogen Genomics Center, National Institute of Infectious Diseases	Tsuyoshi Sekizuka, Kentaro Itokawa, Rina Tanaka, Masanori Hashino, Makoto Kuroda	2021-04-01
EPI_ISL_1425946	Asia	Japan	B.1.1.214	Pathogen Genomics Center, National Institute of Infectious Diseases	Pathogen Genomics Center, National Institute of Infectious Diseases	Tsuyoshi Sekizuka, Kentaro Itokawa, Rina Tanaka, Masanori Hashino, Makoto Kuroda	2021-04-01
EPI_ISL_1425947	Asia	Japan	B.1.1.284	Pathogen Genomics Center, National Institute of Infectious Diseases	Pathogen Genomics Center, National Institute of Infectious Diseases	Tsuyoshi Sekizuka, Kentaro Itokawa, Rina Tanaka, Masanori Hashino, Makoto Kuroda	2021-04-01
EPI_ISL_1425948	Asia	Japan	B.1.1.214	Pathogen Genomics Center, National Institute of Infectious Diseases	Pathogen Genomics Center, National Institute of Infectious Diseases	Tsuyoshi Sekizuka, Kentaro Itokawa, Rina Tanaka, Masanori Hashino, Makoto Kuroda	2021-04-01
EPI_ISL_1425949	Asia	Japan	B.1.1.214	Pathogen Genomics Center, National Institute of Infectious Diseases	Pathogen Genomics Center, National Institute of Infectious Diseases	Tsuyoshi Sekizuka, Kentaro Itokawa, Rina Tanaka, Masanori Hashino, Makoto Kuroda	2021-04-01
EPI_ISL_1425950	Asia	Japan	B.1.1.214	Pathogen Genomics Center, National Institute of Infectious Diseases	Pathogen Genomics Center, National Institute of Infectious Diseases	Tsuyoshi Sekizuka, Kentaro Itokawa, Rina Tanaka, Masanori Hashino, Makoto Kuroda	2021-04-01
EPI_ISL_1425951	Asia	Japan	B.1.1.284	Pathogen Genomics Center, National Institute of Infectious Diseases	Pathogen Genomics Center, National Institute of Infectious Diseases	Tsuyoshi Sekizuka, Kentaro Itokawa, Rina Tanaka, Masanori Hashino, Makoto Kuroda	2021-04-01
EPI_ISL_1425952	Asia	Japan	B.1.1.214	Pathogen Genomics Center, National Institute of Infectious Diseases	Pathogen Genomics Center, National Institute of Infectious Diseases	Tsuyoshi Sekizuka, Kentaro Itokawa, Rina Tanaka, Masanori Hashino, Makoto Kuroda	2021-04-01
EPI_ISL_1425953	Asia	Japan	B.1.1.214	Pathogen Genomics Center, National Institute of Infectious Diseases	Pathogen Genomics Center, National Institute of Infectious Diseases	Tsuyoshi Sekizuka, Kentaro Itokawa, Rina Tanaka, Masanori Hashino, Makoto Kuroda	2021-04-01
EPI_ISL_1425954	Asia	Japan	B.1.1.284	Pathogen Genomics Center, National Institute of Infectious Diseases	Pathogen Genomics Center, National Institute of Infectious Diseases	Tsuyoshi Sekizuka, Kentaro Itokawa, Rina Tanaka, Masanori Hashino, Makoto Kuroda	2021-04-01
EPI_ISL_1425955	Asia	Japan	B.1.1.284	Pathogen Genomics Center, National Institute of Infectious Diseases	Pathogen Genomics Center, National Institute of Infectious Diseases	Tsuyoshi Sekizuka, Kentaro Itokawa, Rina Tanaka, Masanori Hashino, Makoto Kuroda	2021-04-01
EPI_ISL_1425956	Asia	Japan	B.1.1.284	Pathogen Genomics Center, National Institute of Infectious Diseases	Pathogen Genomics Center, National Institute of Infectious Diseases	Tsuyoshi Sekizuka, Kentaro Itokawa, Rina Tanaka, Masanori Hashino, Makoto Kuroda	2021-04-01
EPI_ISL_1425958	Asia	Japan	B.1.1.214	Pathogen Genomics Center, National Institute of Infectious Diseases	Pathogen Genomics Center, National Institute of Infectious Diseases	Tsuyoshi Sekizuka, Kentaro Itokawa, Rina Tanaka, Masanori Hashino, Makoto Kuroda	2021-04-01
EPI_ISL_1425959	Asia	Japan	B.1.1.214	Pathogen Genomics Center, National Institute of Infectious Diseases	Pathogen Genomics Center, National Institute of Infectious Diseases	Tsuyoshi Sekizuka, Kentaro Itokawa, Rina Tanaka, Masanori Hashino, Makoto Kuroda	2021-04-01
EPI_ISL_1425960	Asia	Japan	B.1.1.284	Pathogen Genomics Center, National Institute of Infectious Diseases	Pathogen Genomics Center, National Institute of Infectious Diseases	Tsuyoshi Sekizuka, Kentaro Itokawa, Rina Tanaka, Masanori Hashino, Makoto Kuroda	2021-04-01
EPI_ISL_1425961	Asia	Japan	B.1.1.214	Pathogen Genomics Center, National Institute of Infectious Diseases	Pathogen Genomics Center, National Institute of Infectious Diseases	Tsuyoshi Sekizuka, Kentaro Itokawa, Rina Tanaka, Masanori Hashino, Makoto Kuroda	2021-04-01
EPI_ISL_1425962	Asia	Japan	B.1.1.214	Pathogen Genomics Center, National Institute of Infectious Diseases	Pathogen Genomics Center, National Institute of Infectious Diseases	Tsuyoshi Sekizuka, Kentaro Itokawa, Rina Tanaka, Masanori Hashino, Makoto Kuroda	2021-04-01
EPI_ISL_1425963	Asia	Japan	B.1.1.284	Pathogen Genomics Center, National Institute of Infectious Diseases	Pathogen Genomics Center, National Institute of Infectious Diseases	Tsuyoshi Sekizuka, Kentaro Itokawa, Rina Tanaka, Masanori Hashino, Makoto Kuroda	2021-04-01
EPI_ISL_1425964	Asia	Japan	B.1.1.284	Pathogen Genomics Center, National Institute of Infectious Diseases	Pathogen Genomics Center, National Institute of Infectious Diseases	Tsuyoshi Sekizuka, Kentaro Itokawa, Rina Tanaka, Masanori Hashino, Makoto Kuroda	2021-04-01
EPI_ISL_1425965	Asia	Japan	B.1.1.284	Pathogen Genomics Center, National Institute of Infectious Diseases	Pathogen Genomics Center, National Institute of Infectious Diseases	Tsuyoshi Sekizuka, Kentaro Itokawa, Rina Tanaka, Masanori Hashino, Makoto Kuroda	2021-04-01
EPI_ISL_1425966	Asia	Japan	B.1.1.284	Pathogen Genomics Center, National Institute of Infectious Diseases	Pathogen Genomics Center, National Institute of Infectious Diseases	Tsuyoshi Sekizuka, Kentaro Itokawa, Rina Tanaka, Masanori Hashino, Makoto Kuroda	2021-04-01
EPI_ISL_1425967	Asia	Japan	B.1.1.284	Pathogen Genomics Center, National Institute of Infectious Diseases	Pathogen Genomics Center, National Institute of Infectious Diseases	Tsuyoshi Sekizuka, Kentaro Itokawa, Rina Tanaka, Masanori Hashino, Makoto Kuroda	2021-04-01
EPI_ISL_1425968	Asia	Japan	B.1.1.214	Pathogen Genomics Center, National Institute of Infectious Diseases	Pathogen Genomics Center, National Institute of Infectious Diseases	Tsuyoshi Sekizuka, Kentaro Itokawa, Rina Tanaka, Masanori Hashino, Makoto Kuroda	2021-04-01
EPI_ISL_1425969	Asia	Japan	B.1.1.214	Pathogen Genomics Center, National Institute of Infectious Diseases	Pathogen Genomics Center, National Institute of Infectious Diseases	Tsuyoshi Sekizuka, Kentaro Itokawa, Rina Tanaka, Masanori Hashino, Makoto Kuroda	2021-04-01
EPI_ISL_1425970	Asia	Japan	B.1.1.214	Pathogen Genomics Center, National Institute of Infectious Diseases	Pathogen Genomics Center, National Institute of Infectious Diseases	Tsuyoshi Sekizuka, Kentaro Itokawa, Rina Tanaka, Masanori Hashino, Makoto Kuroda	2021-04-01
EPI_ISL_1425971	Asia	Japan	B.1.1.214	Pathogen Genomics Center, National Institute of Infectious Diseases	Pathogen Genomics Center, National Institute of Infectious Diseases	Tsuyoshi Sekizuka, Kentaro Itokawa, Rina Tanaka, Masanori Hashino, Makoto Kuroda	2021-04-01
EPI_ISL_1425972	Asia	Japan	B.1.1.284	Pathogen Genomics Center, National Institute of Infectious Diseases	Pathogen Genomics Center, National Institute of Infectious Diseases	Tsuyoshi Sekizuka, Kentaro Itokawa, Rina Tanaka, Masanori Hashino, Makoto Kuroda	2021-04-01
EPI_ISL_1425973	Asia	Japan	B.1.1.284	Pathogen Genomics Center, National Institute of Infectious Diseases	Pathogen Genomics Center, National Institute of Infectious Diseases	Tsuyoshi Sekizuka, Kentaro Itokawa, Rina Tanaka, Masanori Hashino, Makoto Kuroda	2021-04-01
EPI_ISL_1425974	Asia	Japan	B.1.1.284	Pathogen Genomics Center, National Institute of Infectious Diseases	Pathogen Genomics Center, National Institute of Infectious Diseases	Tsuyoshi Sekizuka, Kentaro Itokawa, Rina Tanaka, Masanori Hashino, Makoto Kuroda	2021-04-01
EPI_ISL_1426445	Asia	Japan	B.1.1.214	Pathogen Genomics Center, National Institute of Infectious Diseases	Pathogen Genomics Center, National Institute of Infectious Diseases	Tsuyoshi Sekizuka, Kentaro Itokawa, Rina Tanaka, Masanori Hashino, Makoto Kuroda	2021-04-01
EPI_ISL_1426499	Asia	Japan	B.1.1.214	Pathogen Genomics Center, National Institute of Infectious Diseases	Pathogen Genomics Center, National Institute of Infectious Diseases	Tsuyoshi Sekizuka, Kentaro Itokawa, Rina Tanaka, Masanori Hashino, Makoto Kuroda	2021-04-01
EPI_ISL_1426500	Asia	Japan	B.1.1.214	Pathogen Genomics Center, National Institute of Infectious Diseases	Pathogen Genomics Center, National Institute of Infectious Diseases	Tsuyoshi Sekizuka, Kentaro Itokawa, Rina Tanaka, Masanori Hashino, Makoto Kuroda	2021-04-01
EPI_ISL_1426501	Asia	Japan	B.1.1.214	Pathogen Genomics Center, National Institute of Infectious Diseases	Pathogen Genomics Center, National Institute of Infectious Diseases	Tsuyoshi Sekizuka, Kentaro Itokawa, Rina Tanaka, Masanori Hashino, Makoto Kuroda	2021-04-01
EPI_ISL_1426502	Asia	Japan	B.1.1.214	Pathogen Genomics Center, National Institute of Infectious Diseases	Pathogen Genomics Center, National Institute of Infectious Diseases	Tsuyoshi Sekizuka, Kentaro Itokawa, Rina Tanaka, Masanori Hashino, Makoto Kuroda	2021-04-01
EPI_ISL_1426503	Asia	Japan	B.1.1.214	Pathogen Genomics Center, National Institute of Infectious Diseases	Pathogen Genomics Center, National Institute of Infectious Diseases	Tsuyoshi Sekizuka, Kentaro Itokawa, Rina Tanaka, Masanori Hashino, Makoto Kuroda	2021-04-01
EPI_ISL_1426504	Asia	Japan	B.1.1.214	Pathogen Genomics Center, National Institute of Infectious Diseases	Pathogen Genomics Center, National Institute of Infectious Diseases	Tsuyoshi Sekizuka, Kentaro Itokawa, Rina Tanaka, Masanori Hashino, Makoto Kuroda	2021-04-01
EPI_ISL_1426505	Asia	Japan	B.1.1.214	Pathogen Genomics Center, National Institute of Infectious Diseases	Pathogen Genomics Center, National Institute of Infectious Diseases	Tsuyoshi Sekizuka, Kentaro Itokawa, Rina Tanaka, Masanori Hashino, Makoto Kuroda	2021-04-01
EPI_ISL_1426506	Asia	Japan	B.1.1.214	Pathogen Genomics Center, National Institute of Infectious Diseases	Pathogen Genomics Center, National Institute of Infectious Diseases	Tsuyoshi Sekizuka, Kentaro Itokawa, Rina Tanaka, Masanori Hashino, Makoto Kuroda	2021-04-01
EPI_ISL_1426507	Asia	Japan	B.1.1.214	Pathogen Genomics Center, National Institute of Infectious Diseases	Pathogen Genomics Center, National Institute of Infectious Diseases	Tsuyoshi Sekizuka, Kentaro Itokawa, Rina Tanaka, Masanori Hashino, Makoto Kuroda	2021-04-01
EPI_ISL_1426508	Asia	Japan	B.1.1.214	Pathogen Genomics Center, National Institute of Infectious Diseases	Pathogen Genomics Center, National Institute of Infectious Diseases	Tsuyoshi Sekizuka, Kentaro Itokawa, Rina Tanaka, Masanori Hashino, Makoto Kuroda	2021-04-01
EPI_ISL_1426509	Asia	Japan	B.1.1.214	Pathogen Genomics Center, National Institute of Infectious Diseases	Pathogen Genomics Center, National Institute of Infectious Diseases	Tsuyoshi Sekizuka, Kentaro Itokawa, Rina Tanaka, Masanori Hashino, Makoto Kuroda	2021-04-01
EPI_ISL_1426510	Asia	Japan	B.1.1.214	Pathogen Genomics Center, National Institute of Infectious Diseases	Pathogen Genomics Center, National Institute of Infectious Diseases	Tsuyoshi Sekizuka, Kentaro Itokawa, Rina Tanaka, Masanori Hashino, Makoto Kuroda	2021-04-01
EPI_ISL_1426511	Asia	Japan	B.1.1.214	Pathogen Genomics Center, National Institute of Infectious Diseases	Pathogen Genomics Center, National Institute of Infectious Diseases	Tsuyoshi Sekizuka, Kentaro Itokawa, Rina Tanaka, Masanori Hashino, Makoto Kuroda	2021-04-01
EPI_ISL_1426512	Asia	Japan	B.1.1.214	Pathogen Genomics Center, National Institute of Infectious Diseases	Pathogen Genomics Center, National Institute of Infectious Diseases	Tsuyoshi Sekizuka, Kentaro Itokawa, Rina Tanaka, Masanori Hashino, Makoto Kuroda	2021-04-01
EPI_ISL_1426513	Asia	Japan	B.1.1.214	Pathogen Genomics Center, National Institute of Infectious Diseases	Pathogen Genomics Center, National Institute of Infectious Diseases	Tsuyoshi Sekizuka, Kentaro Itokawa, Rina Tanaka, Masanori Hashino, Makoto Kuroda	2021-04-01
EPI_ISL_1426876	Asia	Japan	B.1.1.214	Pathogen Genomics Center, National Institute of Infectious Diseases	Pathogen Genomics Center, National Institute of Infectious Diseases	Tsuyoshi Sekizuka, Kentaro Itokawa, Rina Tanaka, Masanori Hashino, Makoto Kuroda	2021-04-01
EPI_ISL_1426877	Asia	Japan	B.1.1.214	Pathogen Genomics Center, National Institute of Infectious Diseases	Pathogen Genomics Center, National Institute of Infectious Diseases	Tsuyoshi Sekizuka, Kentaro Itokawa, Rina Tanaka, Masanori Hashino, Makoto Kuroda	2021-04-01
EPI_ISL_1426878	Asia	Japan	B.1.1.214	Pathogen Genomics Center, National Institute of Infectious Diseases	Pathogen Genomics Center, National Institute of Infectious Diseases	Tsuyoshi Sekizuka, Kentaro Itokawa, Rina Tanaka, Masanori Hashino, Makoto Kuroda	2021-04-01
EPI_ISL_1426879	Asia	Japan	B.1.1.214	Pathogen Genomics Center, National Institute of Infectious Diseases	Pathogen Genomics Center, National Institute of Infectious Diseases	Tsuyoshi Sekizuka, Kentaro Itokawa, Rina Tanaka, Masanori Hashino, Makoto Kuroda	2021-04-01
EPI_ISL_1426880	Asia	Japan	B.1.1.214	Pathogen Genomics Center, National Institute of Infectious Diseases	Pathogen Genomics Center, National Institute of Infectious Diseases	Tsuyoshi Sekizuka, Kentaro Itokawa, Rina Tanaka, Masanori Hashino, Makoto Kuroda	2021-04-01
EPI_ISL_1426881	Asia	Japan	B.1.1.284	Pathogen Genomics Center, National Institute of Infectious Diseases	Pathogen Genomics Center, National Institute of Infectious Diseases	Tsuyoshi Sekizuka, Kentaro Itokawa, Rina Tanaka, Masanori Hashino, Makoto Kuroda	2021-04-01
EPI_ISL_1427218	Asia	Japan	B.1.1.214	Pathogen Genomics Center, National Institute of Infectious Diseases	Pathogen Genomics Center, National Institute of Infectious Diseases	Tsuyoshi Sekizuka, Kentaro Itokawa, Rina Tanaka, Masanori Hashino, Makoto Kuroda	2021-04-01
EPI_ISL_1427760	Asia	Japan	B.1.1.214	Pathogen Genomics Center, National Institute of Infectious Diseases	Pathogen Genomics Center, National Institute of Infectious Diseases	Tsuyoshi Sekizuka, Kentaro Itokawa, Rina Tanaka, Masanori Hashino, Makoto Kuroda	2021-04-01
EPI_ISL_1427761	Asia	Japan	B.1.1.214	Pathogen Genomics Center, National Institute of Infectious Diseases	Pathogen Genomics Center, National Institute of Infectious Diseases	Tsuyoshi Sekizuka, Kentaro Itokawa, Rina Tanaka, Masanori Hashino, Makoto Kuroda	2021-04-01
EPI_ISL_1427762	Asia	Japan	B.1.1.214	Pathogen Genomics Center, National Institute of Infectious Diseases	Pathogen Genomics Center, National Institute of Infectious Diseases	Tsuyoshi Sekizuka, Kentaro Itokawa, Rina Tanaka, Masanori Hashino, Makoto Kuroda	2021-04-01
EPI_ISL_1427763	Asia	Japan	B.1.1.214	Pathogen Genomics Center, National Institute of Infectious Diseases	Pathogen Genomics Center, National Institute of Infectious Diseases	Tsuyoshi Sekizuka, Kentaro Itokawa, Rina Tanaka, Masanori Hashino, Makoto Kuroda	2021-04-01
EPI_ISL_1427764	Asia	Japan	B.1.1.214	Pathogen Genomics Center, National Institute of Infectious Diseases	Pathogen Genomics Center, National Institute of Infectious Diseases	Tsuyoshi Sekizuka, Kentaro Itokawa, Rina Tanaka, Masanori Hashino, Makoto Kuroda	2021-04-01
EPI_ISL_1427765	Asia	Japan	B.1.1.214	Pathogen Genomics Center, National Institute of Infectious Diseases	Pathogen Genomics Center, National Institute of Infectious Diseases	Tsuyoshi Sekizuka, Kentaro Itokawa, Rina Tanaka, Masanori Hashino, Makoto Kuroda	2021-04-01
EPI_ISL_1427766	Asia	Japan	B.1.1.214	Pathogen Genomics Center, National Institute of Infectious Diseases	Pathogen Genomics Center, National Institute of Infectious Diseases	Tsuyoshi Sekizuka, Kentaro Itokawa, Rina Tanaka, Masanori Hashino, Makoto Kuroda	2021-04-01
EPI_ISL_1427767	Asia	Japan	B.1.1.214	Pathogen Genomics Center, National Institute of Infectious Diseases	Pathogen Genomics Center, National Institute of Infectious Diseases	Tsuyoshi Sekizuka, Kentaro Itokawa, Rina Tanaka, Masanori Hashino, Makoto Kuroda	2021-04-01
EPI_ISL_1427768	Asia	Japan	B.1.1.214	Pathogen Genomics Center, National Institute of Infectious Diseases	Pathogen Genomics Center, National Institute of Infectious Diseases	Tsuyoshi Sekizuka, Kentaro Itokawa, Rina Tanaka, Masanori Hashino, Makoto Kuroda	2021-04-01
EPI_ISL_1427769	Asia	Japan	B.1.1.214	Pathogen Genomics Center, National Institute of Infectious Diseases	Pathogen Genomics Center, National Institute of Infectious Diseases	Tsuyoshi Sekizuka, Kentaro Itokawa, Rina Tanaka, Masanori Hashino, Makoto Kuroda	2021-04-01
EPI_ISL_1427770	Asia	Japan	B.1.1.214	Pathogen Genomics Center, National Institute of Infectious Diseases	Pathogen Genomics Center, National Institute of Infectious Diseases	Tsuyoshi Sekizuka, Kentaro Itokawa, Rina Tanaka, Masanori Hashino, Makoto Kuroda	2021-04-01
EPI_ISL_1427771	Asia	Japan	B.1.1.214	Pathogen Genomics Center, National Institute of Infectious Diseases	Pathogen Genomics Center, National Institute of Infectious Diseases	Tsuyoshi Sekizuka, Kentaro Itokawa, Rina Tanaka, Masanori Hashino, Makoto Kuroda	2021-04-01
EPI_ISL_1427772	Asia	Japan	B.1.1.214	Pathogen Genomics Center, National Institute of Infectious Diseases	Pathogen Genomics Center, National Institute of Infectious Diseases	Tsuyoshi Sekizuka, Kentaro Itokawa, Rina Tanaka, Masanori Hashino, Makoto Kuroda	2021-04-01
EPI_ISL_1427816	Asia	Japan	B.1.1.28	SARS-CoV-2 testing team, National Institute of Infectious Diseases	Pathogen Genomics Center, National Institute of Infectious Diseases	Tsuyoshi Sekizuka, Kentaro Itokawa, Rina Tanaka, Masanori Hashino, Daisuke Kobayashi, Kento Fukano, Yasuyuki Morishima, Takanobu Kato, , Makoto Kuroda	2021-04-01
EPI_ISL_1427817	Asia	Japan	B.1.1.214	SARS-CoV-2 testing team, National Institute of Infectious Diseases	Pathogen Genomics Center, National Institute of Infectious Diseases	Tsuyoshi Sekizuka, Kentaro Itokawa, Rina Tanaka, Masanori Hashino, Daisuke Kobayashi, Kento Fukano, Yasuyuki Morishima, Takanobu Kato, , Makoto Kuroda	2021-04-01
EPI_ISL_1427818	Asia	Japan	B.1.346	SARS-CoV-2 testing team, National Institute of Infectious Diseases	Pathogen Genomics Center, National Institute of Infectious Diseases	Tsuyoshi Sekizuka, Kentaro Itokawa, Rina Tanaka, Masanori Hashino, Daisuke Kobayashi, Kento Fukano, Yasuyuki Morishima, Takanobu Kato, , Makoto Kuroda	2021-04-01
EPI_ISL_1427819	Asia	Japan	B.1.346	SARS-CoV-2 testing team, National Institute of Infectious Diseases	Pathogen Genomics Center, National Institute of Infectious Diseases	Tsuyoshi Sekizuka, Kentaro Itokawa, Rina Tanaka, Masanori Hashino, Daisuke Kobayashi, Kento Fukano, Yasuyuki Morishima, Takanobu Kato, , Makoto Kuroda	2021-04-01
EPI_ISL_1427820	Asia	Japan	B.1.1.214	SARS-CoV-2 testing team, National Institute of Infectious Diseases	Pathogen Genomics Center, National Institute of Infectious Diseases	Tsuyoshi Sekizuka, Kentaro Itokawa, Rina Tanaka, Masanori Hashino, Daisuke Kobayashi, Kento Fukano, Yasuyuki Morishima, Takanobu Kato, , Makoto Kuroda	2021-04-01
EPI_ISL_1427821	Asia	Japan	B.1.1.214	SARS-CoV-2 testing team, National Institute of Infectious Diseases	Pathogen Genomics Center, National Institute of Infectious Diseases	Tsuyoshi Sekizuka, Kentaro Itokawa, Rina Tanaka, Masanori Hashino, Daisuke Kobayashi, Kento Fukano, Yasuyuki Morishima, Takanobu Kato, , Makoto Kuroda	2021-04-01
EPI_ISL_1428520	Asia	Japan	B.1.1.284	Pathogen Genomics Center, National Institute of Infectious Diseases	Pathogen Genomics Center, National Institute of Infectious Diseases	Tsuyoshi Sekizuka, Kentaro Itokawa, Rina Tanaka, Masanori Hashino, Makoto Kuroda	2021-04-01
EPI_ISL_1428563	Asia	Japan	B.1.1.284	Pathogen Genomics Center, National Institute of Infectious Diseases	Pathogen Genomics Center, National Institute of Infectious Diseases	Tsuyoshi Sekizuka, Kentaro Itokawa, Rina Tanaka, Masanori Hashino, Makoto Kuroda	2021-04-01
EPI_ISL_1428564	Asia	Japan	B.1.1.284	Pathogen Genomics Center, National Institute of Infectious Diseases	Pathogen Genomics Center, National Institute of Infectious Diseases	Tsuyoshi Sekizuka, Kentaro Itokawa, Rina Tanaka, Masanori Hashino, Makoto Kuroda	2021-04-01
EPI_ISL_1428565	Asia	Japan	B.1.1.284	Pathogen Genomics Center, National Institute of Infectious Diseases	Pathogen Genomics Center, National Institute of Infectious Diseases	Tsuyoshi Sekizuka, Kentaro Itokawa, Rina Tanaka, Masanori Hashino, Makoto Kuroda	2021-04-01
EPI_ISL_1428566	Asia	Japan	B.1.1.284	Pathogen Genomics Center, National Institute of Infectious Diseases	Pathogen Genomics Center, National Institute of Infectious Diseases	Tsuyoshi Sekizuka, Kentaro Itokawa, Rina Tanaka, Masanori Hashino, Makoto Kuroda	2021-04-01
EPI_ISL_1428567	Asia	Japan	B.1.1.284	Pathogen Genomics Center, National Institute of Infectious Diseases	Pathogen Genomics Center, National Institute of Infectious Diseases	Tsuyoshi Sekizuka, Kentaro Itokawa, Rina Tanaka, Masanori Hashino, Makoto Kuroda	2021-04-01
EPI_ISL_1428568	Asia	Japan	B.1.1.284	Pathogen Genomics Center, National Institute of Infectious Diseases	Pathogen Genomics Center, National Institute of Infectious Diseases	Tsuyoshi Sekizuka, Kentaro Itokawa, Rina Tanaka, Masanori Hashino, Makoto Kuroda	2021-04-01
EPI_ISL_1429070	Asia	Japan	B.1.1.214	Pathogen Genomics Center, National Institute of Infectious Diseases	Pathogen Genomics Center, National Institute of Infectious Diseases	Tsuyoshi Sekizuka, Kentaro Itokawa, Rina Tanaka, Masanori Hashino, Makoto Kuroda	2021-04-01
EPI_ISL_1429071	Asia	Japan	B.1.1.214	Pathogen Genomics Center, National Institute of Infectious Diseases	Pathogen Genomics Center, National Institute of Infectious Diseases	Tsuyoshi Sekizuka, Kentaro Itokawa, Rina Tanaka, Masanori Hashino, Makoto Kuroda	2021-04-01
EPI_ISL_1429072	Asia	Japan	B.1.1.214	Pathogen Genomics Center, National Institute of Infectious Diseases	Pathogen Genomics Center, National Institute of Infectious Diseases	Tsuyoshi Sekizuka, Kentaro Itokawa, Rina Tanaka, Masanori Hashino, Makoto Kuroda	2021-04-01
EPI_ISL_1429162	Asia	Japan	B.1.1.284	Pathogen Genomics Center, National Institute of Infectious Diseases	Pathogen Genomics Center, National Institute of Infectious Diseases	Tsuyoshi Sekizuka, Kentaro Itokawa, Rina Tanaka, Masanori Hashino, Makoto Kuroda	2021-04-01
EPI_ISL_1429478	Asia	Japan	B.1.1.214	Pathogen Genomics Center, National Institute of Infectious Diseases	Pathogen Genomics Center, National Institute of Infectious Diseases	Tsuyoshi Sekizuka, Kentaro Itokawa, Rina Tanaka, Masanori Hashino, Makoto Kuroda	2021-04-01
EPI_ISL_1429479	Asia	Japan	B.1.1.214	Pathogen Genomics Center, National Institute of Infectious Diseases	Pathogen Genomics Center, National Institute of Infectious Diseases	Tsuyoshi Sekizuka, Kentaro Itokawa, Rina Tanaka, Masanori Hashino, Makoto Kuroda	2021-04-01
EPI_ISL_1429480	Asia	Japan	B.1.1.214	Pathogen Genomics Center, National Institute of Infectious Diseases	Pathogen Genomics Center, National Institute of Infectious Diseases	Tsuyoshi Sekizuka, Kentaro Itokawa, Rina Tanaka, Masanori Hashino, Makoto Kuroda	2021-04-01
EPI_ISL_1429481	Asia	Japan	B.1.1.284	Pathogen Genomics Center, National Institute of Infectious Diseases	Pathogen Genomics Center, National Institute of Infectious Diseases	Tsuyoshi Sekizuka, Kentaro Itokawa, Rina Tanaka, Masanori Hashino, Makoto Kuroda	2021-04-01
EPI_ISL_1429482	Asia	Japan	B.1.1.214	Pathogen Genomics Center, National Institute of Infectious Diseases	Pathogen Genomics Center, National Institute of Infectious Diseases	Tsuyoshi Sekizuka, Kentaro Itokawa, Rina Tanaka, Masanori Hashino, Makoto Kuroda	2021-04-01
EPI_ISL_1429483	Asia	Japan	B.1.1.284	Pathogen Genomics Center, National Institute of Infectious Diseases	Pathogen Genomics Center, National Institute of Infectious Diseases	Tsuyoshi Sekizuka, Kentaro Itokawa, Rina Tanaka, Masanori Hashino, Makoto Kuroda	2021-04-01
EPI_ISL_1429484	Asia	Japan	B.1.1.214	Pathogen Genomics Center, National Institute of Infectious Diseases	Pathogen Genomics Center, National Institute of Infectious Diseases	Tsuyoshi Sekizuka, Kentaro Itokawa, Rina Tanaka, Masanori Hashino, Makoto Kuroda	2021-04-01
EPI_ISL_1429485	Asia	Japan	B.1.1.284	Pathogen Genomics Center, National Institute of Infectious Diseases	Pathogen Genomics Center, National Institute of Infectious Diseases	Tsuyoshi Sekizuka, Kentaro Itokawa, Rina Tanaka, Masanori Hashino, Makoto Kuroda	2021-04-01
EPI_ISL_1429486	Asia	Japan	B.1.1.214	Pathogen Genomics Center, National Institute of Infectious Diseases	Pathogen Genomics Center, National Institute of Infectious Diseases	Tsuyoshi Sekizuka, Kentaro Itokawa, Rina Tanaka, Masanori Hashino, Makoto Kuroda	2021-04-01
EPI_ISL_1429487	Asia	Japan	B.1.1.214	Pathogen Genomics Center, National Institute of Infectious Diseases	Pathogen Genomics Center, National Institute of Infectious Diseases	Tsuyoshi Sekizuka, Kentaro Itokawa, Rina Tanaka, Masanori Hashino, Makoto Kuroda	2021-04-01
EPI_ISL_1429488	Asia	Japan	B.1.1.284	Pathogen Genomics Center, National Institute of Infectious Diseases	Pathogen Genomics Center, National Institute of Infectious Diseases	Tsuyoshi Sekizuka, Kentaro Itokawa, Rina Tanaka, Masanori Hashino, Makoto Kuroda	2021-04-01
EPI_ISL_1429489	Asia	Japan	B.1.1.214	Pathogen Genomics Center, National Institute of Infectious Diseases	Pathogen Genomics Center, National Institute of Infectious Diseases	Tsuyoshi Sekizuka, Kentaro Itokawa, Rina Tanaka, Masanori Hashino, Makoto Kuroda	2021-04-01
EPI_ISL_1429490	Asia	Japan	B.1.1.214	Pathogen Genomics Center, National Institute of Infectious Diseases	Pathogen Genomics Center, National Institute of Infectious Diseases	Tsuyoshi Sekizuka, Kentaro Itokawa, Rina Tanaka, Masanori Hashino, Makoto Kuroda	2021-04-01
EPI_ISL_1429491	Asia	Japan	B.1.1.214	Pathogen Genomics Center, National Institute of Infectious Diseases	Pathogen Genomics Center, National Institute of Infectious Diseases	Tsuyoshi Sekizuka, Kentaro Itokawa, Rina Tanaka, Masanori Hashino, Makoto Kuroda	2021-04-01
EPI_ISL_1429492	Asia	Japan	B.1.1.214	Pathogen Genomics Center, National Institute of Infectious Diseases	Pathogen Genomics Center, National Institute of Infectious Diseases	Tsuyoshi Sekizuka, Kentaro Itokawa, Rina Tanaka, Masanori Hashino, Makoto Kuroda	2021-04-01
EPI_ISL_1429493	Asia	Japan	B.1.1.214	Pathogen Genomics Center, National Institute of Infectious Diseases	Pathogen Genomics Center, National Institute of Infectious Diseases	Tsuyoshi Sekizuka, Kentaro Itokawa, Rina Tanaka, Masanori Hashino, Makoto Kuroda	2021-04-01
EPI_ISL_1429575	Asia	Japan	B.1.1.214	Pathogen Genomics Center, National Institute of Infectious Diseases	Pathogen Genomics Center, National Institute of Infectious Diseases	Tsuyoshi Sekizuka, Kentaro Itokawa, Rina Tanaka, Masanori Hashino, Makoto Kuroda	2021-04-01
EPI_ISL_1429576	Asia	Japan	B.1.1.214	Pathogen Genomics Center, National Institute of Infectious Diseases	Pathogen Genomics Center, National Institute of Infectious Diseases	Tsuyoshi Sekizuka, Kentaro Itokawa, Rina Tanaka, Masanori Hashino, Makoto Kuroda	2021-04-01
EPI_ISL_1429577	Asia	Japan	B.1.1.214	Pathogen Genomics Center, National Institute of Infectious Diseases	Pathogen Genomics Center, National Institute of Infectious Diseases	Tsuyoshi Sekizuka, Kentaro Itokawa, Rina Tanaka, Masanori Hashino, Makoto Kuroda	2021-04-01
EPI_ISL_1429861	Asia	Japan	B.1.1.214	Pathogen Genomics Center, National Institute of Infectious Diseases	Pathogen Genomics Center, National Institute of Infectious Diseases	Tsuyoshi Sekizuka, Kentaro Itokawa, Rina Tanaka, Masanori Hashino, Makoto Kuroda	2021-04-01
EPI_ISL_1429862	Asia	Japan	B.1.1.214	Pathogen Genomics Center, National Institute of Infectious Diseases	Pathogen Genomics Center, National Institute of Infectious Diseases	Tsuyoshi Sekizuka, Kentaro Itokawa, Rina Tanaka, Masanori Hashino, Makoto Kuroda	2021-04-01
EPI_ISL_1429863	Asia	Japan	B.1.1.214	Pathogen Genomics Center, National Institute of Infectious Diseases	Pathogen Genomics Center, National Institute of Infectious Diseases	Tsuyoshi Sekizuka, Kentaro Itokawa, Rina Tanaka, Masanori Hashino, Makoto Kuroda	2021-04-01
EPI_ISL_1429864	Asia	Japan	B.1.1.214	Pathogen Genomics Center, National Institute of Infectious Diseases	Pathogen Genomics Center, National Institute of Infectious Diseases	Tsuyoshi Sekizuka, Kentaro Itokawa, Rina Tanaka, Masanori Hashino, Makoto Kuroda	2021-04-01
EPI_ISL_1429865	Asia	Japan	B.1.1.214	Pathogen Genomics Center, National Institute of Infectious Diseases	Pathogen Genomics Center, National Institute of Infectious Diseases	Tsuyoshi Sekizuka, Kentaro Itokawa, Rina Tanaka, Masanori Hashino, Makoto Kuroda	2021-04-01
EPI_ISL_1429866	Asia	Japan	B.1.1.214	Pathogen Genomics Center, National Institute of Infectious Diseases	Pathogen Genomics Center, National Institute of Infectious Diseases	Tsuyoshi Sekizuka, Kentaro Itokawa, Rina Tanaka, Masanori Hashino, Makoto Kuroda	2021-04-01
EPI_ISL_1429867	Asia	Japan	B.1.1.214	Pathogen Genomics Center, National Institute of Infectious Diseases	Pathogen Genomics Center, National Institute of Infectious Diseases	Tsuyoshi Sekizuka, Kentaro Itokawa, Rina Tanaka, Masanori Hashino, Makoto Kuroda	2021-04-01
EPI_ISL_1429868	Asia	Japan	B.1.1.284	Pathogen Genomics Center, National Institute of Infectious Diseases	Pathogen Genomics Center, National Institute of Infectious Diseases	Tsuyoshi Sekizuka, Kentaro Itokawa, Rina Tanaka, Masanori Hashino, Makoto Kuroda	2021-04-01
EPI_ISL_1429869	Asia	Japan	B.1.1.214	Pathogen Genomics Center, National Institute of Infectious Diseases	Pathogen Genomics Center, National Institute of Infectious Diseases	Tsuyoshi Sekizuka, Kentaro Itokawa, Rina Tanaka, Masanori Hashino, Makoto Kuroda	2021-04-01
EPI_ISL_1429870	Asia	Japan	B.1.1.214	Pathogen Genomics Center, National Institute of Infectious Diseases	Pathogen Genomics Center, National Institute of Infectious Diseases	Tsuyoshi Sekizuka, Kentaro Itokawa, Rina Tanaka, Masanori Hashino, Makoto Kuroda	2021-04-01
EPI_ISL_1429871	Asia	Japan	B.1.1.214	Pathogen Genomics Center, National Institute of Infectious Diseases	Pathogen Genomics Center, National Institute of Infectious Diseases	Tsuyoshi Sekizuka, Kentaro Itokawa, Rina Tanaka, Masanori Hashino, Makoto Kuroda	2021-04-01
EPI_ISL_1429872	Asia	Japan	B.1.1.214	Pathogen Genomics Center, National Institute of Infectious Diseases	Pathogen Genomics Center, National Institute of Infectious Diseases	Tsuyoshi Sekizuka, Kentaro Itokawa, Rina Tanaka, Masanori Hashino, Makoto Kuroda	2021-04-01
EPI_ISL_1429873	Asia	Japan	B.1.1.214	Pathogen Genomics Center, National Institute of Infectious Diseases	Pathogen Genomics Center, National Institute of Infectious Diseases	Tsuyoshi Sekizuka, Kentaro Itokawa, Rina Tanaka, Masanori Hashino, Makoto Kuroda	2021-04-01
EPI_ISL_1429874	Asia	Japan	B.1.1.214	Pathogen Genomics Center, National Institute of Infectious Diseases	Pathogen Genomics Center, National Institute of Infectious Diseases	Tsuyoshi Sekizuka, Kentaro Itokawa, Rina Tanaka, Masanori Hashino, Makoto Kuroda	2021-04-01
EPI_ISL_1429875	Asia	Japan	B.1.1.214	Pathogen Genomics Center, National Institute of Infectious Diseases	Pathogen Genomics Center, National Institute of Infectious Diseases	Tsuyoshi Sekizuka, Kentaro Itokawa, Rina Tanaka, Masanori Hashino, Makoto Kuroda	2021-04-01
EPI_ISL_1429876	Asia	Japan	B.1.1.214	Pathogen Genomics Center, National Institute of Infectious Diseases	Pathogen Genomics Center, National Institute of Infectious Diseases	Tsuyoshi Sekizuka, Kentaro Itokawa, Rina Tanaka, Masanori Hashino, Makoto Kuroda	2021-04-01
EPI_ISL_1429877	Asia	Japan	B.1.1.214	Pathogen Genomics Center, National Institute of Infectious Diseases	Pathogen Genomics Center, National Institute of Infectious Diseases	Tsuyoshi Sekizuka, Kentaro Itokawa, Rina Tanaka, Masanori Hashino, Makoto Kuroda	2021-04-01
EPI_ISL_1429878	Asia	Japan	B.1.1.214	Pathogen Genomics Center, National Institute of Infectious Diseases	Pathogen Genomics Center, National Institute of Infectious Diseases	Tsuyoshi Sekizuka, Kentaro Itokawa, Rina Tanaka, Masanori Hashino, Makoto Kuroda	2021-04-01
EPI_ISL_1429879	Asia	Japan	B.1.1.214	Pathogen Genomics Center, National Institute of Infectious Diseases	Pathogen Genomics Center, National Institute of Infectious Diseases	Tsuyoshi Sekizuka, Kentaro Itokawa, Rina Tanaka, Masanori Hashino, Makoto Kuroda	2021-04-01
EPI_ISL_1429880	Asia	Japan	B.1.1.214	Pathogen Genomics Center, National Institute of Infectious Diseases	Pathogen Genomics Center, National Institute of Infectious Diseases	Tsuyoshi Sekizuka, Kentaro Itokawa, Rina Tanaka, Masanori Hashino, Makoto Kuroda	2021-04-01
EPI_ISL_1429881	Asia	Japan	B.1.1.214	Pathogen Genomics Center, National Institute of Infectious Diseases	Pathogen Genomics Center, National Institute of Infectious Diseases	Tsuyoshi Sekizuka, Kentaro Itokawa, Rina Tanaka, Masanori Hashino, Makoto Kuroda	2021-04-01
EPI_ISL_1429882	Asia	Japan	B.1.1.214	Pathogen Genomics Center, National Institute of Infectious Diseases	Pathogen Genomics Center, National Institute of Infectious Diseases	Tsuyoshi Sekizuka, Kentaro Itokawa, Rina Tanaka, Masanori Hashino, Makoto Kuroda	2021-04-01
EPI_ISL_1429883	Asia	Japan	B.1.1.214	Pathogen Genomics Center, National Institute of Infectious Diseases	Pathogen Genomics Center, National Institute of Infectious Diseases	Tsuyoshi Sekizuka, Kentaro Itokawa, Rina Tanaka, Masanori Hashino, Makoto Kuroda	2021-04-01
EPI_ISL_1429884	Asia	Japan	B.1.1.214	Pathogen Genomics Center, National Institute of Infectious Diseases	Pathogen Genomics Center, National Institute of Infectious Diseases	Tsuyoshi Sekizuka, Kentaro Itokawa, Rina Tanaka, Masanori Hashino, Makoto Kuroda	2021-04-01
EPI_ISL_1429885	Asia	Japan	B.1.1.214	Pathogen Genomics Center, National Institute of Infectious Diseases	Pathogen Genomics Center, National Institute of Infectious Diseases	Tsuyoshi Sekizuka, Kentaro Itokawa, Rina Tanaka, Masanori Hashino, Makoto Kuroda	2021-04-01
EPI_ISL_1429886	Asia	Japan	B.1.1.214	Pathogen Genomics Center, National Institute of Infectious Diseases	Pathogen Genomics Center, National Institute of Infectious Diseases	Tsuyoshi Sekizuka, Kentaro Itokawa, Rina Tanaka, Masanori Hashino, Makoto Kuroda	2021-04-01
EPI_ISL_1429887	Asia	Japan	B.1.1.214	Pathogen Genomics Center, National Institute of Infectious Diseases	Pathogen Genomics Center, National Institute of Infectious Diseases	Tsuyoshi Sekizuka, Kentaro Itokawa, Rina Tanaka, Masanori Hashino, Makoto Kuroda	2021-04-01
EPI_ISL_1429888	Asia	Japan	B.1.1.214	Pathogen Genomics Center, National Institute of Infectious Diseases	Pathogen Genomics Center, National Institute of Infectious Diseases	Tsuyoshi Sekizuka, Kentaro Itokawa, Rina Tanaka, Masanori Hashino, Makoto Kuroda	2021-04-01
EPI_ISL_1429889	Asia	Japan	B.1.1.214	Pathogen Genomics Center, National Institute of Infectious Diseases	Pathogen Genomics Center, National Institute of Infectious Diseases	Tsuyoshi Sekizuka, Kentaro Itokawa, Rina Tanaka, Masanori Hashino, Makoto Kuroda	2021-04-01
EPI_ISL_1429890	Asia	Japan	B.1.1.214	Pathogen Genomics Center, National Institute of Infectious Diseases	Pathogen Genomics Center, National Institute of Infectious Diseases	Tsuyoshi Sekizuka, Kentaro Itokawa, Rina Tanaka, Masanori Hashino, Makoto Kuroda	2021-04-01
EPI_ISL_1429891	Asia	Japan	B.1.1.214	Pathogen Genomics Center, National Institute of Infectious Diseases	Pathogen Genomics Center, National Institute of Infectious Diseases	Tsuyoshi Sekizuka, Kentaro Itokawa, Rina Tanaka, Masanori Hashino, Makoto Kuroda	2021-04-01
EPI_ISL_1429892	Asia	Japan	B.1.1.214	Pathogen Genomics Center, National Institute of Infectious Diseases	Pathogen Genomics Center, National Institute of Infectious Diseases	Tsuyoshi Sekizuka, Kentaro Itokawa, Rina Tanaka, Masanori Hashino, Makoto Kuroda	2021-04-01
EPI_ISL_1429893	Asia	Japan	B.1.1.214	Pathogen Genomics Center, National Institute of Infectious Diseases	Pathogen Genomics Center, National Institute of Infectious Diseases	Tsuyoshi Sekizuka, Kentaro Itokawa, Rina Tanaka, Masanori Hashino, Makoto Kuroda	2021-04-01
EPI_ISL_1429894	Asia	Japan	B.1.1.214	Pathogen Genomics Center, National Institute of Infectious Diseases	Pathogen Genomics Center, National Institute of Infectious Diseases	Tsuyoshi Sekizuka, Kentaro Itokawa, Rina Tanaka, Masanori Hashino, Makoto Kuroda	2021-04-01
EPI_ISL_1429895	Asia	Japan	B.1.1.214	Pathogen Genomics Center, National Institute of Infectious Diseases	Pathogen Genomics Center, National Institute of Infectious Diseases	Tsuyoshi Sekizuka, Kentaro Itokawa, Rina Tanaka, Masanori Hashino, Makoto Kuroda	2021-04-01
EPI_ISL_1429896	Asia	Japan	B.1.1.214	Pathogen Genomics Center, National Institute of Infectious Diseases	Pathogen Genomics Center, National Institute of Infectious Diseases	Tsuyoshi Sekizuka, Kentaro Itokawa, Rina Tanaka, Masanori Hashino, Makoto Kuroda	2021-04-01
EPI_ISL_1429897	Asia	Japan	B.1.1.214	Pathogen Genomics Center, National Institute of Infectious Diseases	Pathogen Genomics Center, National Institute of Infectious Diseases	Tsuyoshi Sekizuka, Kentaro Itokawa, Rina Tanaka, Masanori Hashino, Makoto Kuroda	2021-04-01
EPI_ISL_1429898	Asia	Japan	B.1.1.214	Pathogen Genomics Center, National Institute of Infectious Diseases	Pathogen Genomics Center, National Institute of Infectious Diseases	Tsuyoshi Sekizuka, Kentaro Itokawa, Rina Tanaka, Masanori Hashino, Makoto Kuroda	2021-04-01
EPI_ISL_1429899	Asia	Japan	B.1.1.214	Pathogen Genomics Center, National Institute of Infectious Diseases	Pathogen Genomics Center, National Institute of Infectious Diseases	Tsuyoshi Sekizuka, Kentaro Itokawa, Rina Tanaka, Masanori Hashino, Makoto Kuroda	2021-04-01
EPI_ISL_1429900	Asia	Japan	B.1.1.214	Pathogen Genomics Center, National Institute of Infectious Diseases	Pathogen Genomics Center, National Institute of Infectious Diseases	Tsuyoshi Sekizuka, Kentaro Itokawa, Rina Tanaka, Masanori Hashino, Makoto Kuroda	2021-04-01
EPI_ISL_1429901	Asia	Japan	B.1.1.214	Pathogen Genomics Center, National Institute of Infectious Diseases	Pathogen Genomics Center, National Institute of Infectious Diseases	Tsuyoshi Sekizuka, Kentaro Itokawa, Rina Tanaka, Masanori Hashino, Makoto Kuroda	2021-04-01
EPI_ISL_1429902	Asia	Japan	B.1.1.214	Pathogen Genomics Center, National Institute of Infectious Diseases	Pathogen Genomics Center, National Institute of Infectious Diseases	Tsuyoshi Sekizuka, Kentaro Itokawa, Rina Tanaka, Masanori Hashino, Makoto Kuroda	2021-04-01
EPI_ISL_1429903	Asia	Japan	B.1.1.214	Pathogen Genomics Center, National Institute of Infectious Diseases	Pathogen Genomics Center, National Institute of Infectious Diseases	Tsuyoshi Sekizuka, Kentaro Itokawa, Rina Tanaka, Masanori Hashino, Makoto Kuroda	2021-04-01
EPI_ISL_1429904	Asia	Japan	B.1.1.214	Pathogen Genomics Center, National Institute of Infectious Diseases	Pathogen Genomics Center, National Institute of Infectious Diseases	Tsuyoshi Sekizuka, Kentaro Itokawa, Rina Tanaka, Masanori Hashino, Makoto Kuroda	2021-04-01
EPI_ISL_1429905	Asia	Japan	B.1.1.214	Pathogen Genomics Center, National Institute of Infectious Diseases	Pathogen Genomics Center, National Institute of Infectious Diseases	Tsuyoshi Sekizuka, Kentaro Itokawa, Rina Tanaka, Masanori Hashino, Makoto Kuroda	2021-04-01
EPI_ISL_1429906	Asia	Japan	B.1.1.214	Pathogen Genomics Center, National Institute of Infectious Diseases	Pathogen Genomics Center, National Institute of Infectious Diseases	Tsuyoshi Sekizuka, Kentaro Itokawa, Rina Tanaka, Masanori Hashino, Makoto Kuroda	2021-04-01
EPI_ISL_1429907	Asia	Japan	B.1.1.214	Pathogen Genomics Center, National Institute of Infectious Diseases	Pathogen Genomics Center, National Institute of Infectious Diseases	Tsuyoshi Sekizuka, Kentaro Itokawa, Rina Tanaka, Masanori Hashino, Makoto Kuroda	2021-04-01
EPI_ISL_1429908	Asia	Japan	B.1.1.214	Pathogen Genomics Center, National Institute of Infectious Diseases	Pathogen Genomics Center, National Institute of Infectious Diseases	Tsuyoshi Sekizuka, Kentaro Itokawa, Rina Tanaka, Masanori Hashino, Makoto Kuroda	2021-04-01
EPI_ISL_1429909	Asia	Japan	B.1.1.214	Pathogen Genomics Center, National Institute of Infectious Diseases	Pathogen Genomics Center, National Institute of Infectious Diseases	Tsuyoshi Sekizuka, Kentaro Itokawa, Rina Tanaka, Masanori Hashino, Makoto Kuroda	2021-04-01
EPI_ISL_1429910	Asia	Japan	B.1.1.284	Pathogen Genomics Center, National Institute of Infectious Diseases	Pathogen Genomics Center, National Institute of Infectious Diseases	Tsuyoshi Sekizuka, Kentaro Itokawa, Rina Tanaka, Masanori Hashino, Makoto Kuroda	2021-04-01
EPI_ISL_1429911	Asia	Japan	B.1.1.284	Pathogen Genomics Center, National Institute of Infectious Diseases	Pathogen Genomics Center, National Institute of Infectious Diseases	Tsuyoshi Sekizuka, Kentaro Itokawa, Rina Tanaka, Masanori Hashino, Makoto Kuroda	2021-04-01
EPI_ISL_1429912	Asia	Japan	B.1.1.214	Pathogen Genomics Center, National Institute of Infectious Diseases	Pathogen Genomics Center, National Institute of Infectious Diseases	Tsuyoshi Sekizuka, Kentaro Itokawa, Rina Tanaka, Masanori Hashino, Makoto Kuroda	2021-04-01
EPI_ISL_1429913	Asia	Japan	B.1.1.214	Pathogen Genomics Center, National Institute of Infectious Diseases	Pathogen Genomics Center, National Institute of Infectious Diseases	Tsuyoshi Sekizuka, Kentaro Itokawa, Rina Tanaka, Masanori Hashino, Makoto Kuroda	2021-04-01
EPI_ISL_1429914	Asia	Japan	B.1.1.214	Pathogen Genomics Center, National Institute of Infectious Diseases	Pathogen Genomics Center, National Institute of Infectious Diseases	Tsuyoshi Sekizuka, Kentaro Itokawa, Rina Tanaka, Masanori Hashino, Makoto Kuroda	2021-04-01
EPI_ISL_1429915	Asia	Japan	B.1.1.214	Pathogen Genomics Center, National Institute of Infectious Diseases	Pathogen Genomics Center, National Institute of Infectious Diseases	Tsuyoshi Sekizuka, Kentaro Itokawa, Rina Tanaka, Masanori Hashino, Makoto Kuroda	2021-04-01
EPI_ISL_1429917	Asia	Japan	B.1.1.214	Pathogen Genomics Center, National Institute of Infectious Diseases	Pathogen Genomics Center, National Institute of Infectious Diseases	Tsuyoshi Sekizuka, Kentaro Itokawa, Rina Tanaka, Masanori Hashino, Makoto Kuroda	2021-04-01
EPI_ISL_1429918	Asia	Japan	B.1.1.214	Pathogen Genomics Center, National Institute of Infectious Diseases	Pathogen Genomics Center, National Institute of Infectious Diseases	Tsuyoshi Sekizuka, Kentaro Itokawa, Rina Tanaka, Masanori Hashino, Makoto Kuroda	2021-04-01
EPI_ISL_1429919	Asia	Japan	B.1.1.214	Pathogen Genomics Center, National Institute of Infectious Diseases	Pathogen Genomics Center, National Institute of Infectious Diseases	Tsuyoshi Sekizuka, Kentaro Itokawa, Rina Tanaka, Masanori Hashino, Makoto Kuroda	2021-04-01
EPI_ISL_1430091	Asia	Japan	B.1.1.214	Pathogen Genomics Center, National Institute of Infectious Diseases	Pathogen Genomics Center, National Institute of Infectious Diseases	Tsuyoshi Sekizuka, Kentaro Itokawa, Rina Tanaka, Masanori Hashino, Makoto Kuroda	2021-04-01
EPI_ISL_1430092	Asia	Japan	B.1.1.214	Pathogen Genomics Center, National Institute of Infectious Diseases	Pathogen Genomics Center, National Institute of Infectious Diseases	Tsuyoshi Sekizuka, Kentaro Itokawa, Rina Tanaka, Masanori Hashino, Makoto Kuroda	2021-04-01
EPI_ISL_1430093	Asia	Japan	B.1.1.214	Pathogen Genomics Center, National Institute of Infectious Diseases	Pathogen Genomics Center, National Institute of Infectious Diseases	Tsuyoshi Sekizuka, Kentaro Itokawa, Rina Tanaka, Masanori Hashino, Makoto Kuroda	2021-04-01
EPI_ISL_1430400	Asia	Japan	B.1.1.214	Pathogen Genomics Center, National Institute of Infectious Diseases	Pathogen Genomics Center, National Institute of Infectious Diseases	Tsuyoshi Sekizuka, Kentaro Itokawa, Rina Tanaka, Masanori Hashino, Makoto Kuroda	2021-04-01
EPI_ISL_1430401	Asia	Japan	B.1.1.214	Pathogen Genomics Center, National Institute of Infectious Diseases	Pathogen Genomics Center, National Institute of Infectious Diseases	Tsuyoshi Sekizuka, Kentaro Itokawa, Rina Tanaka, Masanori Hashino, Makoto Kuroda	2021-04-01
EPI_ISL_1430544	Asia	Japan	B.1.1.214	Pathogen Genomics Center, National Institute of Infectious Diseases	Pathogen Genomics Center, National Institute of Infectious Diseases	Tsuyoshi Sekizuka, Kentaro Itokawa, Rina Tanaka, Masanori Hashino, Makoto Kuroda	2021-04-01
EPI_ISL_1430546	Asia	Japan	B.1.1.214	Pathogen Genomics Center, National Institute of Infectious Diseases	Pathogen Genomics Center, National Institute of Infectious Diseases	Tsuyoshi Sekizuka, Kentaro Itokawa, Rina Tanaka, Masanori Hashino, Makoto Kuroda	2021-04-01
EPI_ISL_1430547	Asia	Japan	B.1.1.214	Pathogen Genomics Center, National Institute of Infectious Diseases	Pathogen Genomics Center, National Institute of Infectious Diseases	Tsuyoshi Sekizuka, Kentaro Itokawa, Rina Tanaka, Masanori Hashino, Makoto Kuroda	2021-04-01
EPI_ISL_1430548	Asia	Japan	B.1.1.214	Pathogen Genomics Center, National Institute of Infectious Diseases	Pathogen Genomics Center, National Institute of Infectious Diseases	Tsuyoshi Sekizuka, Kentaro Itokawa, Rina Tanaka, Masanori Hashino, Makoto Kuroda	2021-04-01
EPI_ISL_1430549	Asia	Japan	B.1.1.214	Pathogen Genomics Center, National Institute of Infectious Diseases	Pathogen Genomics Center, National Institute of Infectious Diseases	Tsuyoshi Sekizuka, Kentaro Itokawa, Rina Tanaka, Masanori Hashino, Makoto Kuroda	2021-04-01
EPI_ISL_1430550	Asia	Japan	B.1.1.214	Pathogen Genomics Center, National Institute of Infectious Diseases	Pathogen Genomics Center, National Institute of Infectious Diseases	Tsuyoshi Sekizuka, Kentaro Itokawa, Rina Tanaka, Masanori Hashino, Makoto Kuroda	2021-04-01
EPI_ISL_1430551	Asia	Japan	B.1.1.214	Pathogen Genomics Center, National Institute of Infectious Diseases	Pathogen Genomics Center, National Institute of Infectious Diseases	Tsuyoshi Sekizuka, Kentaro Itokawa, Rina Tanaka, Masanori Hashino, Makoto Kuroda	2021-04-01
EPI_ISL_1430568	Asia	Japan	B.1.1.214	Toyama Institute of Health	Pathogen Genomics Center, National Institute of Infectious Diseases	Tsuyoshi Sekizuka, Kentaro Itokawa, Rina Tanaka, Masanori Hashino, Makoto Kuroda	2021-04-01
EPI_ISL_1430683	Asia	Japan	B.1.1.214	Pathogen Genomics Center, National Institute of Infectious Diseases	Pathogen Genomics Center, National Institute of Infectious Diseases	Tsuyoshi Sekizuka, Kentaro Itokawa, Rina Tanaka, Masanori Hashino, Makoto Kuroda	2021-04-01
EPI_ISL_1430875	Asia	Japan	B.1.1.284	Pathogen Genomics Center, National Institute of Infectious Diseases	Pathogen Genomics Center, National Institute of Infectious Diseases	Tsuyoshi Sekizuka, Kentaro Itokawa, Rina Tanaka, Masanori Hashino, Makoto Kuroda	2021-04-01
EPI_ISL_1430876	Asia	Japan	B.1.1.284	Pathogen Genomics Center, National Institute of Infectious Diseases	Pathogen Genomics Center, National Institute of Infectious Diseases	Tsuyoshi Sekizuka, Kentaro Itokawa, Rina Tanaka, Masanori Hashino, Makoto Kuroda	2021-04-01
EPI_ISL_1430877	Asia	Japan	B.1.1.284	Pathogen Genomics Center, National Institute of Infectious Diseases	Pathogen Genomics Center, National Institute of Infectious Diseases	Tsuyoshi Sekizuka, Kentaro Itokawa, Rina Tanaka, Masanori Hashino, Makoto Kuroda	2021-04-01
EPI_ISL_1430878	Asia	Japan	B.1.1.284	Pathogen Genomics Center, National Institute of Infectious Diseases	Pathogen Genomics Center, National Institute of Infectious Diseases	Tsuyoshi Sekizuka, Kentaro Itokawa, Rina Tanaka, Masanori Hashino, Makoto Kuroda	2021-04-01
EPI_ISL_1430879	Asia	Japan	B.1.1.284	Pathogen Genomics Center, National Institute of Infectious Diseases	Pathogen Genomics Center, National Institute of Infectious Diseases	Tsuyoshi Sekizuka, Kentaro Itokawa, Rina Tanaka, Masanori Hashino, Makoto Kuroda	2021-04-01
EPI_ISL_1430880	Asia	Japan	B.1.1.284	Pathogen Genomics Center, National Institute of Infectious Diseases	Pathogen Genomics Center, National Institute of Infectious Diseases	Tsuyoshi Sekizuka, Kentaro Itokawa, Rina Tanaka, Masanori Hashino, Makoto Kuroda	2021-04-01
EPI_ISL_1430881	Asia	Japan	B.1.1.284	Pathogen Genomics Center, National Institute of Infectious Diseases	Pathogen Genomics Center, National Institute of Infectious Diseases	Tsuyoshi Sekizuka, Kentaro Itokawa, Rina Tanaka, Masanori Hashino, Makoto Kuroda	2021-04-01
EPI_ISL_1430882	Asia	Japan	B.1.1.284	Pathogen Genomics Center, National Institute of Infectious Diseases	Pathogen Genomics Center, National Institute of Infectious Diseases	Tsuyoshi Sekizuka, Kentaro Itokawa, Rina Tanaka, Masanori Hashino, Makoto Kuroda	2021-04-01
EPI_ISL_1430883	Asia	Japan	B.1.1.284	Pathogen Genomics Center, National Institute of Infectious Diseases	Pathogen Genomics Center, National Institute of Infectious Diseases	Tsuyoshi Sekizuka, Kentaro Itokawa, Rina Tanaka, Masanori Hashino, Makoto Kuroda	2021-04-01
EPI_ISL_1430884	Asia	Japan	B.1.1.284	Pathogen Genomics Center, National Institute of Infectious Diseases	Pathogen Genomics Center, National Institute of Infectious Diseases	Tsuyoshi Sekizuka, Kentaro Itokawa, Rina Tanaka, Masanori Hashino, Makoto Kuroda	2021-04-01
EPI_ISL_1430885	Asia	Japan	B.1.1.284	Pathogen Genomics Center, National Institute of Infectious Diseases	Pathogen Genomics Center, National Institute of Infectious Diseases	Tsuyoshi Sekizuka, Kentaro Itokawa, Rina Tanaka, Masanori Hashino, Makoto Kuroda	2021-04-01
EPI_ISL_1430886	Asia	Japan	B.1.1.284	Pathogen Genomics Center, National Institute of Infectious Diseases	Pathogen Genomics Center, National Institute of Infectious Diseases	Tsuyoshi Sekizuka, Kentaro Itokawa, Rina Tanaka, Masanori Hashino, Makoto Kuroda	2021-04-01
EPI_ISL_1431459	Asia	Japan	B.1.1.214	Pathogen Genomics Center, National Institute of Infectious Diseases	Pathogen Genomics Center, National Institute of Infectious Diseases	Tsuyoshi Sekizuka, Kentaro Itokawa, Rina Tanaka, Masanori Hashino, Makoto Kuroda	2021-04-01
EPI_ISL_1431460	Asia	Japan	B.1.1.214	Pathogen Genomics Center, National Institute of Infectious Diseases	Pathogen Genomics Center, National Institute of Infectious Diseases	Tsuyoshi Sekizuka, Kentaro Itokawa, Rina Tanaka, Masanori Hashino, Makoto Kuroda	2021-04-01
EPI_ISL_1447415	Asia	Japan	B.1.1.214	National Institute of Infectious Diseases (NIID)	National Institute of Infectious Diseases (NIID)	Seiichiro Fujisaki, Hideka Miura, Kiyoko Okamoto, Shinichiro Hirai, Kumiko Araki, Tsuyoshi Sekizuka, Kentaro Itokawa, Rina Tanaka, Masanori Hashino, Makoto Kuroda	2021-04-02
EPI_ISL_1447416	Asia	Japan	B.1.1.284	National Institute of Infectious Diseases (NIID)	National Institute of Infectious Diseases (NIID)	Seiichiro Fujisaki, Hideka Miura, Kiyoko Okamoto, Shinichiro Hirai, Kumiko Araki, Tsuyoshi Sekizuka, Kentaro Itokawa, Rina Tanaka, Masanori Hashino, Makoto Kuroda	2021-04-02
EPI_ISL_1447417	Asia	Japan	B.1.1.214	National Institute of Infectious Diseases (NIID)	National Institute of Infectious Diseases (NIID)	Seiichiro Fujisaki, Hideka Miura, Kiyoko Okamoto, Shinichiro Hirai, Kumiko Araki, Tsuyoshi Sekizuka, Kentaro Itokawa, Rina Tanaka, Masanori Hashino, Makoto Kuroda	2021-04-02
EPI_ISL_1447418	Asia	Japan	B.1.1.214	National Institute of Infectious Diseases (NIID)	National Institute of Infectious Diseases (NIID)	Seiichiro Fujisaki, Hideka Miura, Kiyoko Okamoto, Shinichiro Hirai, Kumiko Araki, Tsuyoshi Sekizuka, Kentaro Itokawa, Rina Tanaka, Masanori Hashino, Makoto Kuroda	2021-04-02
EPI_ISL_1447419	Asia	Japan	B.1.1.214	National Institute of Infectious Diseases (NIID)	National Institute of Infectious Diseases (NIID)	Seiichiro Fujisaki, Hideka Miura, Kiyoko Okamoto, Shinichiro Hirai, Kumiko Araki, Tsuyoshi Sekizuka, Kentaro Itokawa, Rina Tanaka, Masanori Hashino, Makoto Kuroda	2021-04-02
EPI_ISL_1447420	Asia	Japan	B.1.1.214	National Institute of Infectious Diseases (NIID)	National Institute of Infectious Diseases (NIID)	Seiichiro Fujisaki, Hideka Miura, Kiyoko Okamoto, Shinichiro Hirai, Kumiko Araki, Tsuyoshi Sekizuka, Kentaro Itokawa, Rina Tanaka, Masanori Hashino, Makoto Kuroda	2021-04-02
EPI_ISL_1447421	Asia	Japan	B.1.1	National Institute of Infectious Diseases (NIID)	National Institute of Infectious Diseases (NIID)	Seiichiro Fujisaki, Hideka Miura, Kiyoko Okamoto, Shinichiro Hirai, Kumiko Araki, Tsuyoshi Sekizuka, Kentaro Itokawa, Rina Tanaka, Masanori Hashino, Makoto Kuroda	2021-04-02
EPI_ISL_1447422	Asia	Japan	B.1.1	National Institute of Infectious Diseases (NIID)	National Institute of Infectious Diseases (NIID)	Seiichiro Fujisaki, Hideka Miura, Kiyoko Okamoto, Shinichiro Hirai, Kumiko Araki, Tsuyoshi Sekizuka, Kentaro Itokawa, Rina Tanaka, Masanori Hashino, Makoto Kuroda	2021-04-02
EPI_ISL_1447423	Asia	Japan	B.1.1.214	National Institute of Infectious Diseases (NIID)	National Institute of Infectious Diseases (NIID)	Seiichiro Fujisaki, Hideka Miura, Kiyoko Okamoto, Shinichiro Hirai, Kumiko Araki, Tsuyoshi Sekizuka, Kentaro Itokawa, Rina Tanaka, Masanori Hashino, Makoto Kuroda	2021-04-02
EPI_ISL_1447424	Asia	Japan	B.1.1.214	National Institute of Infectious Diseases (NIID)	National Institute of Infectious Diseases (NIID)	Seiichiro Fujisaki, Hideka Miura, Kiyoko Okamoto, Shinichiro Hirai, Kumiko Araki, Tsuyoshi Sekizuka, Kentaro Itokawa, Rina Tanaka, Masanori Hashino, Makoto Kuroda	2021-04-02
EPI_ISL_1447425	Asia	Japan	B.1.1	National Institute of Infectious Diseases (NIID)	National Institute of Infectious Diseases (NIID)	Seiichiro Fujisaki, Hideka Miura, Kiyoko Okamoto, Shinichiro Hirai, Kumiko Araki, Tsuyoshi Sekizuka, Kentaro Itokawa, Rina Tanaka, Masanori Hashino, Makoto Kuroda	2021-04-02
EPI_ISL_1447426	Asia	Japan	B.1.1.214	National Institute of Infectious Diseases (NIID)	National Institute of Infectious Diseases (NIID)	Seiichiro Fujisaki, Hideka Miura, Kiyoko Okamoto, Shinichiro Hirai, Kumiko Araki, Tsuyoshi Sekizuka, Kentaro Itokawa, Rina Tanaka, Masanori Hashino, Makoto Kuroda	2021-04-02
EPI_ISL_1447427	Asia	Japan	B.1.1.214	National Institute of Infectious Diseases (NIID)	National Institute of Infectious Diseases (NIID)	Seiichiro Fujisaki, Hideka Miura, Kiyoko Okamoto, Shinichiro Hirai, Kumiko Araki, Tsuyoshi Sekizuka, Kentaro Itokawa, Rina Tanaka, Masanori Hashino, Makoto Kuroda	2021-04-02
EPI_ISL_1447428	Asia	Japan	B.1.1.214	National Institute of Infectious Diseases (NIID)	National Institute of Infectious Diseases (NIID)	Seiichiro Fujisaki, Hideka Miura, Kiyoko Okamoto, Shinichiro Hirai, Kumiko Araki, Tsuyoshi Sekizuka, Kentaro Itokawa, Rina Tanaka, Masanori Hashino, Makoto Kuroda	2021-04-02
EPI_ISL_1447429	Asia	Japan	B.1.1.214	National Institute of Infectious Diseases (NIID)	National Institute of Infectious Diseases (NIID)	Seiichiro Fujisaki, Hideka Miura, Kiyoko Okamoto, Shinichiro Hirai, Kumiko Araki, Tsuyoshi Sekizuka, Kentaro Itokawa, Rina Tanaka, Masanori Hashino, Makoto Kuroda	2021-04-02
EPI_ISL_1447430	Asia	Japan	B.1.1.214	National Institute of Infectious Diseases (NIID)	National Institute of Infectious Diseases (NIID)	Seiichiro Fujisaki, Hideka Miura, Kiyoko Okamoto, Shinichiro Hirai, Kumiko Araki, Tsuyoshi Sekizuka, Kentaro Itokawa, Rina Tanaka, Masanori Hashino, Makoto Kuroda	2021-04-02
EPI_ISL_1447431	Asia	Japan	B.1.1.214	National Institute of Infectious Diseases (NIID)	National Institute of Infectious Diseases (NIID)	Seiichiro Fujisaki, Hideka Miura, Kiyoko Okamoto, Shinichiro Hirai, Kumiko Araki, Tsuyoshi Sekizuka, Kentaro Itokawa, Rina Tanaka, Masanori Hashino, Makoto Kuroda	2021-04-02
EPI_ISL_1447432	Asia	Japan	B.1.1.214	National Institute of Infectious Diseases (NIID)	National Institute of Infectious Diseases (NIID)	Seiichiro Fujisaki, Hideka Miura, Kiyoko Okamoto, Shinichiro Hirai, Kumiko Araki, Tsuyoshi Sekizuka, Kentaro Itokawa, Rina Tanaka, Masanori Hashino, Makoto Kuroda	2021-04-02
EPI_ISL_1447433	Asia	Japan	B.1.1.214	National Institute of Infectious Diseases (NIID)	National Institute of Infectious Diseases (NIID)	Seiichiro Fujisaki, Hideka Miura, Kiyoko Okamoto, Shinichiro Hirai, Kumiko Araki, Tsuyoshi Sekizuka, Kentaro Itokawa, Rina Tanaka, Masanori Hashino, Makoto Kuroda	2021-04-02
EPI_ISL_1447434	Asia	Japan	B.1.1.214	National Institute of Infectious Diseases (NIID)	National Institute of Infectious Diseases (NIID)	Seiichiro Fujisaki, Hideka Miura, Kiyoko Okamoto, Shinichiro Hirai, Kumiko Araki, Tsuyoshi Sekizuka, Kentaro Itokawa, Rina Tanaka, Masanori Hashino, Makoto Kuroda	2021-04-02
EPI_ISL_1447435	Asia	Japan	B.1.1.214	National Institute of Infectious Diseases (NIID)	National Institute of Infectious Diseases (NIID)	Seiichiro Fujisaki, Hideka Miura, Kiyoko Okamoto, Shinichiro Hirai, Kumiko Araki, Tsuyoshi Sekizuka, Kentaro Itokawa, Rina Tanaka, Masanori Hashino, Makoto Kuroda	2021-04-02
EPI_ISL_1447436	Asia	Japan	B.1.1.214	National Institute of Infectious Diseases (NIID)	National Institute of Infectious Diseases (NIID)	Seiichiro Fujisaki, Hideka Miura, Kiyoko Okamoto, Shinichiro Hirai, Kumiko Araki, Tsuyoshi Sekizuka, Kentaro Itokawa, Rina Tanaka, Masanori Hashino, Makoto Kuroda	2021-04-02
EPI_ISL_1447437	Asia	Japan	B.1.1.214	National Institute of Infectious Diseases (NIID)	National Institute of Infectious Diseases (NIID)	Seiichiro Fujisaki, Hideka Miura, Kiyoko Okamoto, Shinichiro Hirai, Kumiko Araki, Tsuyoshi Sekizuka, Kentaro Itokawa, Rina Tanaka, Masanori Hashino, Makoto Kuroda	2021-04-02
EPI_ISL_1447438	Asia	Japan	B.1.1.214	National Institute of Infectious Diseases (NIID)	National Institute of Infectious Diseases (NIID)	Seiichiro Fujisaki, Hideka Miura, Kiyoko Okamoto, Shinichiro Hirai, Kumiko Araki, Tsuyoshi Sekizuka, Kentaro Itokawa, Rina Tanaka, Masanori Hashino, Makoto Kuroda	2021-04-02
EPI_ISL_1447439	Asia	Japan	B.1.36	National Institute of Infectious Diseases (NIID)	National Institute of Infectious Diseases (NIID)	Seiichiro Fujisaki, Hideka Miura, Kiyoko Okamoto, Shinichiro Hirai, Kumiko Araki, Tsuyoshi Sekizuka, Kentaro Itokawa, Rina Tanaka, Masanori Hashino, Makoto Kuroda	2021-04-02
EPI_ISL_1447440	Asia	Japan	B.1.1.28	National Institute of Infectious Diseases (NIID)	National Institute of Infectious Diseases (NIID)	Seiichiro Fujisaki, Hideka Miura, Kiyoko Okamoto, Shinichiro Hirai, Kumiko Araki, Tsuyoshi Sekizuka, Kentaro Itokawa, Rina Tanaka, Masanori Hashino, Makoto Kuroda	2021-04-02
EPI_ISL_1447441	Asia	Japan	B.1.1.214	National Institute of Infectious Diseases (NIID)	National Institute of Infectious Diseases (NIID)	Seiichiro Fujisaki, Hideka Miura, Kiyoko Okamoto, Shinichiro Hirai, Kumiko Araki, Tsuyoshi Sekizuka, Kentaro Itokawa, Rina Tanaka, Masanori Hashino, Makoto Kuroda	2021-04-02
EPI_ISL_1447442	Asia	Japan	B.1.1.284	National Institute of Infectious Diseases (NIID)	National Institute of Infectious Diseases (NIID)	Seiichiro Fujisaki, Hideka Miura, Kiyoko Okamoto, Shinichiro Hirai, Kumiko Araki, Tsuyoshi Sekizuka, Kentaro Itokawa, Rina Tanaka, Masanori Hashino, Makoto Kuroda	2021-04-02
EPI_ISL_1447443	Asia	Japan	B.1.1.214	National Institute of Infectious Diseases (NIID)	National Institute of Infectious Diseases (NIID)	Seiichiro Fujisaki, Hideka Miura, Kiyoko Okamoto, Shinichiro Hirai, Kumiko Araki, Tsuyoshi Sekizuka, Kentaro Itokawa, Rina Tanaka, Masanori Hashino, Makoto Kuroda	2021-04-02
EPI_ISL_1447444	Asia	Japan	B.1.1.214	National Institute of Infectious Diseases (NIID)	National Institute of Infectious Diseases (NIID)	Seiichiro Fujisaki, Hideka Miura, Kiyoko Okamoto, Shinichiro Hirai, Kumiko Araki, Tsuyoshi Sekizuka, Kentaro Itokawa, Rina Tanaka, Masanori Hashino, Makoto Kuroda	2021-04-02
EPI_ISL_1447445	Asia	Japan	B.1.1.214	National Institute of Infectious Diseases (NIID)	National Institute of Infectious Diseases (NIID)	Seiichiro Fujisaki, Hideka Miura, Kiyoko Okamoto, Shinichiro Hirai, Kumiko Araki, Tsuyoshi Sekizuka, Kentaro Itokawa, Rina Tanaka, Masanori Hashino, Makoto Kuroda	2021-04-02
EPI_ISL_1447446	Asia	Japan	B.1.1.214	National Institute of Infectious Diseases (NIID)	National Institute of Infectious Diseases (NIID)	Seiichiro Fujisaki, Hideka Miura, Kiyoko Okamoto, Shinichiro Hirai, Kumiko Araki, Tsuyoshi Sekizuka, Kentaro Itokawa, Rina Tanaka, Masanori Hashino, Makoto Kuroda	2021-04-02
EPI_ISL_1447447	Asia	Japan	B.1.1.214	National Institute of Infectious Diseases (NIID)	National Institute of Infectious Diseases (NIID)	Seiichiro Fujisaki, Hideka Miura, Kiyoko Okamoto, Shinichiro Hirai, Kumiko Araki, Tsuyoshi Sekizuka, Kentaro Itokawa, Rina Tanaka, Masanori Hashino, Makoto Kuroda	2021-04-02
EPI_ISL_1447448	Asia	Japan	B.1.1.214	National Institute of Infectious Diseases (NIID)	National Institute of Infectious Diseases (NIID)	Seiichiro Fujisaki, Hideka Miura, Kiyoko Okamoto, Shinichiro Hirai, Kumiko Araki, Tsuyoshi Sekizuka, Kentaro Itokawa, Rina Tanaka, Masanori Hashino, Makoto Kuroda	2021-04-02
EPI_ISL_1447449	Asia	Japan	B.1.1.214	National Institute of Infectious Diseases (NIID)	National Institute of Infectious Diseases (NIID)	Seiichiro Fujisaki, Hideka Miura, Kiyoko Okamoto, Shinichiro Hirai, Kumiko Araki, Tsuyoshi Sekizuka, Kentaro Itokawa, Rina Tanaka, Masanori Hashino, Makoto Kuroda	2021-04-02
EPI_ISL_1447450	Asia	Japan	B.1.1.214	National Institute of Infectious Diseases (NIID)	National Institute of Infectious Diseases (NIID)	Seiichiro Fujisaki, Hideka Miura, Kiyoko Okamoto, Shinichiro Hirai, Kumiko Araki, Tsuyoshi Sekizuka, Kentaro Itokawa, Rina Tanaka, Masanori Hashino, Makoto Kuroda	2021-04-02
EPI_ISL_1447451	Asia	Japan	B.1.1.214	National Institute of Infectious Diseases (NIID)	National Institute of Infectious Diseases (NIID)	Seiichiro Fujisaki, Hideka Miura, Kiyoko Okamoto, Shinichiro Hirai, Kumiko Araki, Tsuyoshi Sekizuka, Kentaro Itokawa, Rina Tanaka, Masanori Hashino, Makoto Kuroda	2021-04-02
EPI_ISL_1447452	Asia	Japan	B.1.1.214	National Institute of Infectious Diseases (NIID)	National Institute of Infectious Diseases (NIID)	Seiichiro Fujisaki, Hideka Miura, Kiyoko Okamoto, Shinichiro Hirai, Kumiko Araki, Tsuyoshi Sekizuka, Kentaro Itokawa, Rina Tanaka, Masanori Hashino, Makoto Kuroda	2021-04-02
EPI_ISL_1447453	Asia	Japan	B.1.1.284	National Institute of Infectious Diseases (NIID)	National Institute of Infectious Diseases (NIID)	Seiichiro Fujisaki, Hideka Miura, Kiyoko Okamoto, Shinichiro Hirai, Kumiko Araki, Tsuyoshi Sekizuka, Kentaro Itokawa, Rina Tanaka, Masanori Hashino, Makoto Kuroda	2021-04-02
EPI_ISL_1472228	Asia	Japan	B.1.1.214	Fukuoka Institute of Health and Environmental Sciences	Fukuoka Institute of Health and Environmental Sciences	Hiroaki Shigemura, Yoshiki Etoh, Asako Nakamura, Akira Ohishi, Takayuki Kobayashi, Saori Ueda, Chiharu Katamune, Mitsuhiro Hamasaki, Yuki Ashizuka, Tsuyoshi Sekizuka, Kentaro Itokawa, Rina Tanaka, Masanori Hashino, Makoto Kuroda	2021-04-05
EPI_ISL_1472274	Asia	Japan	B.1.1.214	Hokkaido Institute of Public Health	Hokkaido Institute of Public Health	Yuta Ohno, Kazuhiro Okubo, Hiroki Yamaguchi, Tetsuya Ikeda, Tsuyoshi Sekizuka, Kentaro Itokawa, Rina Tanaka, Masanori Hashino, Makoto Kuroda	2021-04-05
EPI_ISL_1472275	Asia	Japan	B.1.1	Hokkaido Institute of Public Health	Hokkaido Institute of Public Health	Yuta Ohno, Kazuhiro Okubo, Hiroki Yamaguchi, Tetsuya Ikeda, Tsuyoshi Sekizuka, Kentaro Itokawa, Rina Tanaka, Masanori Hashino, Makoto Kuroda	2021-04-05
EPI_ISL_1472276	Asia	Japan	B.1.1	Hokkaido Institute of Public Health	Hokkaido Institute of Public Health	Yuta Ohno, Kazuhiro Okubo, Hiroki Yamaguchi, Tetsuya Ikeda, Tsuyoshi Sekizuka, Kentaro Itokawa, Rina Tanaka, Masanori Hashino, Makoto Kuroda	2021-04-05
EPI_ISL_1472277	Asia	Japan	B.1.1	Hokkaido Institute of Public Health	Hokkaido Institute of Public Health	Yuta Ohno, Kazuhiro Okubo, Hiroki Yamaguchi, Tetsuya Ikeda, Tsuyoshi Sekizuka, Kentaro Itokawa, Rina Tanaka, Masanori Hashino, Makoto Kuroda	2021-04-05
EPI_ISL_1472279	Asia	Japan	B.1.1	Hokkaido Institute of Public Health	Hokkaido Institute of Public Health	Yuta Ohno, Kazuhiro Okubo, Hiroki Yamaguchi, Tetsuya Ikeda, Tsuyoshi Sekizuka, Kentaro Itokawa, Rina Tanaka, Masanori Hashino, Makoto Kuroda	2021-04-05
EPI_ISL_1472280	Asia	Japan	B.1.1	Hokkaido Institute of Public Health	Hokkaido Institute of Public Health	Yuta Ohno, Kazuhiro Okubo, Hiroki Yamaguchi, Tetsuya Ikeda, Tsuyoshi Sekizuka, Kentaro Itokawa, Rina Tanaka, Masanori Hashino, Makoto Kuroda	2021-04-05
EPI_ISL_1472281	Asia	Japan	B.1.1	Hokkaido Institute of Public Health	Hokkaido Institute of Public Health	Yuta Ohno, Kazuhiro Okubo, Hiroki Yamaguchi, Tetsuya Ikeda, Tsuyoshi Sekizuka, Kentaro Itokawa, Rina Tanaka, Masanori Hashino, Makoto Kuroda	2021-04-05
EPI_ISL_1472282	Asia	Japan	B.1.1	Hokkaido Institute of Public Health	Hokkaido Institute of Public Health	Yuta Ohno, Kazuhiro Okubo, Hiroki Yamaguchi, Tetsuya Ikeda, Tsuyoshi Sekizuka, Kentaro Itokawa, Rina Tanaka, Masanori Hashino, Makoto Kuroda	2021-04-05
EPI_ISL_1472283	Asia	Japan	B.1.1	Hokkaido Institute of Public Health	Hokkaido Institute of Public Health	Yuta Ohno, Kazuhiro Okubo, Hiroki Yamaguchi, Tetsuya Ikeda, Tsuyoshi Sekizuka, Kentaro Itokawa, Rina Tanaka, Masanori Hashino, Makoto Kuroda	2021-04-05
EPI_ISL_1472284	Asia	Japan	B.1.1	Hokkaido Institute of Public Health	Hokkaido Institute of Public Health	Yuta Ohno, Kazuhiro Okubo, Hiroki Yamaguchi, Tetsuya Ikeda, Tsuyoshi Sekizuka, Kentaro Itokawa, Rina Tanaka, Masanori Hashino, Makoto Kuroda	2021-04-05
EPI_ISL_1472285	Asia	Japan	B.1.1	Hokkaido Institute of Public Health	Hokkaido Institute of Public Health	Yuta Ohno, Kazuhiro Okubo, Hiroki Yamaguchi, Tetsuya Ikeda, Tsuyoshi Sekizuka, Kentaro Itokawa, Rina Tanaka, Masanori Hashino, Makoto Kuroda	2021-04-05
EPI_ISL_1472286	Asia	Japan	B.1.1	Hokkaido Institute of Public Health	Hokkaido Institute of Public Health	Yuta Ohno, Kazuhiro Okubo, Hiroki Yamaguchi, Tetsuya Ikeda, Tsuyoshi Sekizuka, Kentaro Itokawa, Rina Tanaka, Masanori Hashino, Makoto Kuroda	2021-04-05
EPI_ISL_1752597	Asia	Japan	B.1.1.214	Showa University PCR Center	Showa University PCR Center	Fumihiro Ishikawa, Hideto Oyamada, Yuko Udaka, Keiko Ishino, Yuji Kiuchi	2021-04-27
EPI_ISL_1752598	Asia	Japan	B.1.1.214	Showa University PCR Center	Showa University PCR Center	Fumihiro Ishikawa, Hideto Oyamada, Yuko Udaka, Keiko Ishino, Yuji Kiuchi	2021-04-27
EPI_ISL_1752599	Asia	Japan	B.1.1.214	Showa University PCR Center	Showa University PCR Center	Fumihiro Ishikawa, Hideto Oyamada, Yuko Udaka, Keiko Ishino, Yuji Kiuchi	2021-04-27
EPI_ISL_1761317	Asia	Japan	B.1.1.284	Tokyo Medical and Dental University	Tokyo Medical and Dental University	Kousuke Tanimoto, Yukie Tanaka, Yoko Nukui, Akinori Kimura, Hiroaki Takeuchi	2021-04-28
EPI_ISL_1761318	Asia	Japan	B.1.1.214	Tokyo Medical and Dental University	Tokyo Medical and Dental University	Kousuke Tanimoto, Yukie Tanaka, Yoko Nukui, Akinori Kimura, Hiroaki Takeuchi	2021-04-28
EPI_ISL_1761319	Asia	Japan	B.1.1.214	Tokyo Medical and Dental University	Tokyo Medical and Dental University	Kousuke Tanimoto, Yukie Tanaka, Yoko Nukui, Akinori Kimura, Hiroaki Takeuchi	2021-04-28
EPI_ISL_1761323	Asia	Japan	B.1.1.214	Tokyo Medical and Dental University	Tokyo Medical and Dental University	Kousuke Tanimoto, Yukie Tanaka, Yoko Nukui, Akinori Kimura, Hiroaki Takeuchi	2021-04-28
EPI_ISL_1761324	Asia	Japan	B.1.1.214	Tokyo Medical and Dental University	Tokyo Medical and Dental University	Kousuke Tanimoto, Yukie Tanaka, Yoko Nukui, Akinori Kimura, Hiroaki Takeuchi	2021-04-28
EPI_ISL_1973091	Asia	Japan	B.1.1.214	Keio University School of Medicine	Keio University School of Medicine	Kenjiro Kosaki, Yuka Iwasaki, Hirotsugu Ishizu, Haruhiko Siomi, Kodai Abe	2021-05-10
EPI_ISL_1973092	Asia	Japan	B.1.1.284	Keio University School of Medicine	Keio University School of Medicine	Kenjiro Kosaki, Yuka Iwasaki, Hirotsugu Ishizu, Haruhiko Siomi, Kodai Abe	2021-05-10
EPI_ISL_1973117	Asia	Japan	B.1.1.214	Keio University School of Medicine	Keio University School of Medicine	Kenjiro Kosaki, Yuka Iwasaki, Hirotsugu Ishizu, Haruhiko Siomi, Kodai Abe	2021-05-10
EPI_ISL_1973118	Asia	Japan	B.1.1.214	Keio University School of Medicine	Keio University School of Medicine	Kenjiro Kosaki, Yuka Iwasaki, Hirotsugu Ishizu, Haruhiko Siomi, Kodai Abe	2021-05-10
EPI_ISL_1973119	Asia	Japan	B.1.1.214	Keio University School of Medicine	Keio University School of Medicine	Kenjiro Kosaki, Yuka Iwasaki, Hirotsugu Ishizu, Haruhiko Siomi, Kodai Abe	2021-05-10
EPI_ISL_1973120	Asia	Japan	B.1.1.214	Keio University School of Medicine	Keio University School of Medicine	Kenjiro Kosaki, Yuka Iwasaki, Hirotsugu Ishizu, Haruhiko Siomi, Kodai Abe	2021-05-10
EPI_ISL_1973121	Asia	Japan	B.1.1.214	Keio University School of Medicine	Keio University School of Medicine	Kenjiro Kosaki, Yuka Iwasaki, Hirotsugu Ishizu, Haruhiko Siomi, Kodai Abe	2021-05-10
EPI_ISL_1973122	Asia	Japan	B.1.1.214	Keio University School of Medicine	Keio University School of Medicine	Kenjiro Kosaki, Yuka Iwasaki, Hirotsugu Ishizu, Haruhiko Siomi, Kodai Abe	2021-05-10
EPI_ISL_1973123	Asia	Japan	B.1.1.214	Keio University School of Medicine	Keio University School of Medicine	Kenjiro Kosaki, Yuka Iwasaki, Hirotsugu Ishizu, Haruhiko Siomi, Kodai Abe	2021-05-10
EPI_ISL_1973124	Asia	Japan	B.1.1.214	Keio University School of Medicine	Keio University School of Medicine	Kenjiro Kosaki, Yuka Iwasaki, Hirotsugu Ishizu, Haruhiko Siomi, Kodai Abe	2021-05-10
EPI_ISL_1973125	Asia	Japan	B.1.1.214	Keio University School of Medicine	Keio University School of Medicine	Kenjiro Kosaki, Yuka Iwasaki, Hirotsugu Ishizu, Haruhiko Siomi, Kodai Abe	2021-05-10
EPI_ISL_1973126	Asia	Japan	B.1.1.214	Keio University School of Medicine	Keio University School of Medicine	Kenjiro Kosaki, Yuka Iwasaki, Hirotsugu Ishizu, Haruhiko Siomi, Kodai Abe	2021-05-10
EPI_ISL_1973127	Asia	Japan	B.1.1.214	Keio University School of Medicine	Keio University School of Medicine	Kenjiro Kosaki, Yuka Iwasaki, Hirotsugu Ishizu, Haruhiko Siomi, Kodai Abe	2021-05-10
EPI_ISL_1973159	Asia	Japan	B.1.1.284	Keio University School of Medicine	Keio University School of Medicine	Kenjiro Kosaki, Yuka Iwasaki, Hirotsugu Ishizu, Haruhiko Siomi, Kodai Abe	2021-05-10
EPI_ISL_1973160	Asia	Japan	B.1.1	Keio University School of Medicine	Keio University School of Medicine	Kenjiro Kosaki, Yuka Iwasaki, Hirotsugu Ishizu, Haruhiko Siomi, Kodai Abe	2021-05-10
EPI_ISL_1973161	Asia	Japan	B.1.1.214	Keio University School of Medicine	Keio University School of Medicine	Kenjiro Kosaki, Yuka Iwasaki, Hirotsugu Ishizu, Haruhiko Siomi, Kodai Abe	2021-05-10
EPI_ISL_1973162	Asia	Japan	B.1.1.284	Keio University School of Medicine	Keio University School of Medicine	Kenjiro Kosaki, Yuka Iwasaki, Hirotsugu Ishizu, Haruhiko Siomi, Kodai Abe	2021-05-10
EPI_ISL_1973163	Asia	Japan	B.1.1.214	Keio University School of Medicine	Keio University School of Medicine	Kenjiro Kosaki, Yuka Iwasaki, Hirotsugu Ishizu, Haruhiko Siomi, Kodai Abe	2021-05-10
EPI_ISL_1973164	Asia	Japan	B.1.1.214	Keio University School of Medicine	Keio University School of Medicine	Kenjiro Kosaki, Yuka Iwasaki, Hirotsugu Ishizu, Haruhiko Siomi, Kodai Abe	2021-05-10
EPI_ISL_1973165	Asia	Japan	B.1.1.214	Keio University School of Medicine	Keio University School of Medicine	Kenjiro Kosaki, Yuka Iwasaki, Hirotsugu Ishizu, Haruhiko Siomi, Kodai Abe	2021-05-10
EPI_ISL_1973166	Asia	Japan	B.1.1.284	Keio University School of Medicine	Keio University School of Medicine	Kenjiro Kosaki, Yuka Iwasaki, Hirotsugu Ishizu, Haruhiko Siomi, Kodai Abe	2021-05-10
EPI_ISL_1973167	Asia	Japan	B.1.1.214	Keio University School of Medicine	Keio University School of Medicine	Kenjiro Kosaki, Yuka Iwasaki, Hirotsugu Ishizu, Haruhiko Siomi, Kodai Abe	2021-05-10
EPI_ISL_1973168	Asia	Japan	B.1.1.214	Keio University School of Medicine	Keio University School of Medicine	Kenjiro Kosaki, Yuka Iwasaki, Hirotsugu Ishizu, Haruhiko Siomi, Kodai Abe	2021-05-10
EPI_ISL_1973169	Asia	Japan	B.1.1.214	Keio University School of Medicine	Keio University School of Medicine	Kenjiro Kosaki, Yuka Iwasaki, Hirotsugu Ishizu, Haruhiko Siomi, Kodai Abe	2021-05-10
EPI_ISL_1973170	Asia	Japan	B.1.1.214	Keio University School of Medicine	Keio University School of Medicine	Kenjiro Kosaki, Yuka Iwasaki, Hirotsugu Ishizu, Haruhiko Siomi, Kodai Abe	2021-05-10
EPI_ISL_1973171	Asia	Japan	B.1.1.284	Keio University School of Medicine	Keio University School of Medicine	Kenjiro Kosaki, Yuka Iwasaki, Hirotsugu Ishizu, Haruhiko Siomi, Kodai Abe	2021-05-10
EPI_ISL_1973172	Asia	Japan	B.1.1.214	Keio University School of Medicine	Keio University School of Medicine	Kenjiro Kosaki, Yuka Iwasaki, Hirotsugu Ishizu, Haruhiko Siomi, Kodai Abe	2021-05-10
EPI_ISL_1973173	Asia	Japan	B.1.1.214	Keio University School of Medicine	Keio University School of Medicine	Kenjiro Kosaki, Yuka Iwasaki, Hirotsugu Ishizu, Haruhiko Siomi, Kodai Abe	2021-05-10
EPI_ISL_1973174	Asia	Japan	B.1.1.214	Keio University School of Medicine	Keio University School of Medicine	Kenjiro Kosaki, Yuka Iwasaki, Hirotsugu Ishizu, Haruhiko Siomi, Kodai Abe	2021-05-10
EPI_ISL_1973175	Asia	Japan	B.1.1.214	Keio University School of Medicine	Keio University School of Medicine	Kenjiro Kosaki, Yuka Iwasaki, Hirotsugu Ishizu, Haruhiko Siomi, Kodai Abe	2021-05-10
EPI_ISL_1973176	Asia	Japan	B.1.1	Keio University School of Medicine	Keio University School of Medicine	Kenjiro Kosaki, Yuka Iwasaki, Hirotsugu Ishizu, Haruhiko Siomi, Kodai Abe	2021-05-10
EPI_ISL_1973177	Asia	Japan	B.1.1.214	Keio University School of Medicine	Keio University School of Medicine	Kenjiro Kosaki, Yuka Iwasaki, Hirotsugu Ishizu, Haruhiko Siomi, Kodai Abe	2021-05-10
EPI_ISL_1973178	Asia	Japan	B.1.1.214	Keio University School of Medicine	Keio University School of Medicine	Kenjiro Kosaki, Yuka Iwasaki, Hirotsugu Ishizu, Haruhiko Siomi, Kodai Abe	2021-05-10
EPI_ISL_1973179	Asia	Japan	B.1.1.214	Keio University School of Medicine	Keio University School of Medicine	Kenjiro Kosaki, Yuka Iwasaki, Hirotsugu Ishizu, Haruhiko Siomi, Kodai Abe	2021-05-10
EPI_ISL_1973180	Asia	Japan	B.1.1.214	Keio University School of Medicine	Keio University School of Medicine	Kenjiro Kosaki, Yuka Iwasaki, Hirotsugu Ishizu, Haruhiko Siomi, Kodai Abe	2021-05-10
EPI_ISL_1973181	Asia	Japan	B.1.1.214	Keio University School of Medicine	Keio University School of Medicine	Kenjiro Kosaki, Yuka Iwasaki, Hirotsugu Ishizu, Haruhiko Siomi, Kodai Abe	2021-05-10
EPI_ISL_1973182	Asia	Japan	B.1.1	Keio University School of Medicine	Keio University School of Medicine	Kenjiro Kosaki, Yuka Iwasaki, Hirotsugu Ishizu, Haruhiko Siomi, Kodai Abe	2021-05-10
EPI_ISL_1973183	Asia	Japan	B.1.1	Keio University School of Medicine	Keio University School of Medicine	Kenjiro Kosaki, Yuka Iwasaki, Hirotsugu Ishizu, Haruhiko Siomi, Kodai Abe	2021-05-10
EPI_ISL_1973184	Asia	Japan	B.1.1.214	Keio University School of Medicine	Keio University School of Medicine	Kenjiro Kosaki, Yuka Iwasaki, Hirotsugu Ishizu, Haruhiko Siomi, Kodai Abe	2021-05-10
EPI_ISL_1973185	Asia	Japan	B.1.1.214	Keio University School of Medicine	Keio University School of Medicine	Kenjiro Kosaki, Yuka Iwasaki, Hirotsugu Ishizu, Haruhiko Siomi, Kodai Abe	2021-05-10
EPI_ISL_1973186	Asia	Japan	B.1.1.284	Keio University School of Medicine	Keio University School of Medicine	Kenjiro Kosaki, Yuka Iwasaki, Hirotsugu Ishizu, Haruhiko Siomi, Kodai Abe	2021-05-10
EPI_ISL_1973187	Asia	Japan	B.1.1	Keio University School of Medicine	Keio University School of Medicine	Kenjiro Kosaki, Yuka Iwasaki, Hirotsugu Ishizu, Haruhiko Siomi, Kodai Abe	2021-05-10
EPI_ISL_1973188	Asia	Japan	B.1.346	Keio University School of Medicine	Keio University School of Medicine	Kenjiro Kosaki, Yuka Iwasaki, Hirotsugu Ishizu, Haruhiko Siomi, Kodai Abe	2021-05-10
EPI_ISL_1973189	Asia	Japan	B.1.1.214	Keio University School of Medicine	Keio University School of Medicine	Kenjiro Kosaki, Yuka Iwasaki, Hirotsugu Ishizu, Haruhiko Siomi, Kodai Abe	2021-05-10
EPI_ISL_1973190	Asia	Japan	B.1.1	Keio University School of Medicine	Keio University School of Medicine	Kenjiro Kosaki, Yuka Iwasaki, Hirotsugu Ishizu, Haruhiko Siomi, Kodai Abe	2021-05-10
EPI_ISL_1973191	Asia	Japan	B.1.1.214	Keio University School of Medicine	Keio University School of Medicine	Kenjiro Kosaki, Yuka Iwasaki, Hirotsugu Ishizu, Haruhiko Siomi, Kodai Abe	2021-05-10
EPI_ISL_1973192	Asia	Japan	B.1.1.214	Keio University School of Medicine	Keio University School of Medicine	Kenjiro Kosaki, Yuka Iwasaki, Hirotsugu Ishizu, Haruhiko Siomi, Kodai Abe	2021-05-10
EPI_ISL_1973193	Asia	Japan	B.1.1.214	Keio University School of Medicine	Keio University School of Medicine	Kenjiro Kosaki, Yuka Iwasaki, Hirotsugu Ishizu, Haruhiko Siomi, Kodai Abe	2021-05-10
EPI_ISL_1973194	Asia	Japan	B.1.1.214	Keio University School of Medicine	Keio University School of Medicine	Kenjiro Kosaki, Yuka Iwasaki, Hirotsugu Ishizu, Haruhiko Siomi, Kodai Abe	2021-05-10
EPI_ISL_1973195	Asia	Japan	B.1.1.214	Keio University School of Medicine	Keio University School of Medicine	Kenjiro Kosaki, Yuka Iwasaki, Hirotsugu Ishizu, Haruhiko Siomi, Kodai Abe	2021-05-10
EPI_ISL_1973196	Asia	Japan	B.1.1.214	Keio University School of Medicine	Keio University School of Medicine	Kenjiro Kosaki, Yuka Iwasaki, Hirotsugu Ishizu, Haruhiko Siomi, Kodai Abe	2021-05-10
EPI_ISL_1973197	Asia	Japan	B.1.1.214	Keio University School of Medicine	Keio University School of Medicine	Kenjiro Kosaki, Yuka Iwasaki, Hirotsugu Ishizu, Haruhiko Siomi, Kodai Abe	2021-05-10
EPI_ISL_1973198	Asia	Japan	B.1.1.284	Keio University School of Medicine	Keio University School of Medicine	Kenjiro Kosaki, Yuka Iwasaki, Hirotsugu Ishizu, Haruhiko Siomi, Kodai Abe	2021-05-10
EPI_ISL_1973199	Asia	Japan	B.1.1.214	Keio University School of Medicine	Keio University School of Medicine	Kenjiro Kosaki, Yuka Iwasaki, Hirotsugu Ishizu, Haruhiko Siomi, Kodai Abe	2021-05-10
EPI_ISL_1973200	Asia	Japan	B.1.1.214	Keio University School of Medicine	Keio University School of Medicine	Kenjiro Kosaki, Yuka Iwasaki, Hirotsugu Ishizu, Haruhiko Siomi, Kodai Abe	2021-05-10
EPI_ISL_1973201	Asia	Japan	B.1.1.284	Keio University School of Medicine	Keio University School of Medicine	Kenjiro Kosaki, Yuka Iwasaki, Hirotsugu Ishizu, Haruhiko Siomi, Kodai Abe	2021-05-10
EPI_ISL_1973202	Asia	Japan	B.1.1.214	Keio University School of Medicine	Keio University School of Medicine	Kenjiro Kosaki, Yuka Iwasaki, Hirotsugu Ishizu, Haruhiko Siomi, Kodai Abe	2021-05-10
EPI_ISL_1973204	Asia	Japan	B.1.1.214	Keio University School of Medicine	Keio University School of Medicine	Kenjiro Kosaki, Yuka Iwasaki, Hirotsugu Ishizu, Haruhiko Siomi, Kodai Abe	2021-05-10
EPI_ISL_1973205	Asia	Japan	B.1.1.214	Keio University School of Medicine	Keio University School of Medicine	Kenjiro Kosaki, Yuka Iwasaki, Hirotsugu Ishizu, Haruhiko Siomi, Kodai Abe	2021-05-10
EPI_ISL_1973206	Asia	Japan	B.1.1.214	Keio University School of Medicine	Keio University School of Medicine	Kenjiro Kosaki, Yuka Iwasaki, Hirotsugu Ishizu, Haruhiko Siomi, Kodai Abe	2021-05-10
EPI_ISL_1973207	Asia	Japan	B.1.1.284	Keio University School of Medicine	Keio University School of Medicine	Kenjiro Kosaki, Yuka Iwasaki, Hirotsugu Ishizu, Haruhiko Siomi, Kodai Abe	2021-05-10
EPI_ISL_1973208	Asia	Japan	B.1.1.284	Keio University School of Medicine	Keio University School of Medicine	Kenjiro Kosaki, Yuka Iwasaki, Hirotsugu Ishizu, Haruhiko Siomi, Kodai Abe	2021-05-10
EPI_ISL_1973209	Asia	Japan	B.1.1.284	Keio University School of Medicine	Keio University School of Medicine	Kenjiro Kosaki, Yuka Iwasaki, Hirotsugu Ishizu, Haruhiko Siomi, Kodai Abe	2021-05-10
EPI_ISL_1973210	Asia	Japan	B.1.1.284	Keio University School of Medicine	Keio University School of Medicine	Kenjiro Kosaki, Yuka Iwasaki, Hirotsugu Ishizu, Haruhiko Siomi, Kodai Abe	2021-05-10
EPI_ISL_1973211	Asia	Japan	B.1.1.284	Keio University School of Medicine	Keio University School of Medicine	Kenjiro Kosaki, Yuka Iwasaki, Hirotsugu Ishizu, Haruhiko Siomi, Kodai Abe	2021-05-10
EPI_ISL_1973212	Asia	Japan	B.1.1.214	Keio University School of Medicine	Keio University School of Medicine	Kenjiro Kosaki, Yuka Iwasaki, Hirotsugu Ishizu, Haruhiko Siomi, Kodai Abe	2021-05-10
EPI_ISL_1973213	Asia	Japan	B.1.1.214	Keio University School of Medicine	Keio University School of Medicine	Kenjiro Kosaki, Yuka Iwasaki, Hirotsugu Ishizu, Haruhiko Siomi, Kodai Abe	2021-05-10
EPI_ISL_1973214	Asia	Japan	B.1.1.284	Keio University School of Medicine	Keio University School of Medicine	Kenjiro Kosaki, Yuka Iwasaki, Hirotsugu Ishizu, Haruhiko Siomi, Kodai Abe	2021-05-10
EPI_ISL_1973215	Asia	Japan	B.1.1.284	Keio University School of Medicine	Keio University School of Medicine	Kenjiro Kosaki, Yuka Iwasaki, Hirotsugu Ishizu, Haruhiko Siomi, Kodai Abe	2021-05-10
EPI_ISL_1973216	Asia	Japan	B.1.1.214	Keio University School of Medicine	Keio University School of Medicine	Kenjiro Kosaki, Yuka Iwasaki, Hirotsugu Ishizu, Haruhiko Siomi, Kodai Abe	2021-05-10
EPI_ISL_1973217	Asia	Japan	B.1.1.214	Keio University School of Medicine	Keio University School of Medicine	Kenjiro Kosaki, Yuka Iwasaki, Hirotsugu Ishizu, Haruhiko Siomi, Kodai Abe	2021-05-10
EPI_ISL_1973218	Asia	Japan	B.1.1.214	Keio University School of Medicine	Keio University School of Medicine	Kenjiro Kosaki, Yuka Iwasaki, Hirotsugu Ishizu, Haruhiko Siomi, Kodai Abe	2021-05-10
EPI_ISL_1973219	Asia	Japan	B.1.1.284	Keio University School of Medicine	Keio University School of Medicine	Kenjiro Kosaki, Yuka Iwasaki, Hirotsugu Ishizu, Haruhiko Siomi, Kodai Abe	2021-05-10
EPI_ISL_1973220	Asia	Japan	B.1.1.214	Keio University School of Medicine	Keio University School of Medicine	Kenjiro Kosaki, Yuka Iwasaki, Hirotsugu Ishizu, Haruhiko Siomi, Kodai Abe	2021-05-10
EPI_ISL_1973221	Asia	Japan	B.1.1.214	Keio University School of Medicine	Keio University School of Medicine	Kenjiro Kosaki, Yuka Iwasaki, Hirotsugu Ishizu, Haruhiko Siomi, Kodai Abe	2021-05-10
EPI_ISL_1973222	Asia	Japan	B.1.1.7	Keio University School of Medicine	Keio University School of Medicine	Kenjiro Kosaki, Yuka Iwasaki, Hirotsugu Ishizu, Haruhiko Siomi, Kodai Abe	2021-05-10
EPI_ISL_1973223	Asia	Japan	B.1.1.284	Keio University School of Medicine	Keio University School of Medicine	Kenjiro Kosaki, Yuka Iwasaki, Hirotsugu Ishizu, Haruhiko Siomi, Kodai Abe	2021-05-10
EPI_ISL_1973224	Asia	Japan	B.1.1.214	Keio University School of Medicine	Keio University School of Medicine	Kenjiro Kosaki, Yuka Iwasaki, Hirotsugu Ishizu, Haruhiko Siomi, Kodai Abe	2021-05-10
EPI_ISL_1973225	Asia	Japan	B.1.1.214	Keio University School of Medicine	Keio University School of Medicine	Kenjiro Kosaki, Yuka Iwasaki, Hirotsugu Ishizu, Haruhiko Siomi, Kodai Abe	2021-05-10
EPI_ISL_1973226	Asia	Japan	B.1.1.214	Keio University School of Medicine	Keio University School of Medicine	Kenjiro Kosaki, Yuka Iwasaki, Hirotsugu Ishizu, Haruhiko Siomi, Kodai Abe	2021-05-10
EPI_ISL_1973227	Asia	Japan	B.1.1.214	Keio University School of Medicine	Keio University School of Medicine	Kenjiro Kosaki, Yuka Iwasaki, Hirotsugu Ishizu, Haruhiko Siomi, Kodai Abe	2021-05-10
EPI_ISL_1973228	Asia	Japan	B.1.1.214	Keio University School of Medicine	Keio University School of Medicine	Kenjiro Kosaki, Yuka Iwasaki, Hirotsugu Ishizu, Haruhiko Siomi, Kodai Abe	2021-05-10
EPI_ISL_1973229	Asia	Japan	B.1.1.214	Keio University School of Medicine	Keio University School of Medicine	Kenjiro Kosaki, Yuka Iwasaki, Hirotsugu Ishizu, Haruhiko Siomi, Kodai Abe	2021-05-10
EPI_ISL_1973230	Asia	Japan	B.1.1.7	Keio University School of Medicine	Keio University School of Medicine	Kenjiro Kosaki, Yuka Iwasaki, Hirotsugu Ishizu, Haruhiko Siomi, Kodai Abe	2021-05-10
EPI_ISL_1973231	Asia	Japan	B.1.1.214	Keio University School of Medicine	Keio University School of Medicine	Kenjiro Kosaki, Yuka Iwasaki, Hirotsugu Ishizu, Haruhiko Siomi, Kodai Abe	2021-05-10
EPI_ISL_1973232	Asia	Japan	B.1.1.214	Keio University School of Medicine	Keio University School of Medicine	Kenjiro Kosaki, Yuka Iwasaki, Hirotsugu Ishizu, Haruhiko Siomi, Kodai Abe	2021-05-10
EPI_ISL_1973233	Asia	Japan	B.1.1.214	Keio University School of Medicine	Keio University School of Medicine	Kenjiro Kosaki, Yuka Iwasaki, Hirotsugu Ishizu, Haruhiko Siomi, Kodai Abe	2021-05-10
EPI_ISL_2350518	Asia	Japan	B.1.1.284	Ibaraki Prefectural Institute of Public Health	Ibaraki Prefectural Institute of Public Health	Keiko Goto, Tsuyoshi Sekizuka, Kentaro Itokawa, Rina Tanaka, Masanori Hashino, Makoto Kuroda	2021-05-31
EPI_ISL_2350519	Asia	Japan	B.1.1.284	Ibaraki Prefectural Institute of Public Health	Ibaraki Prefectural Institute of Public Health	Keiko Goto, Tsuyoshi Sekizuka, Kentaro Itokawa, Rina Tanaka, Masanori Hashino, Makoto Kuroda	2021-05-31
EPI_ISL_2350520	Asia	Japan	B.1.1.284	Ibaraki Prefectural Institute of Public Health	Ibaraki Prefectural Institute of Public Health	Keiko Goto, Tsuyoshi Sekizuka, Kentaro Itokawa, Rina Tanaka, Masanori Hashino, Makoto Kuroda	2021-05-31
EPI_ISL_2350521	Asia	Japan	B.1.1.284	Ibaraki Prefectural Institute of Public Health	Ibaraki Prefectural Institute of Public Health	Keiko Goto, Tsuyoshi Sekizuka, Kentaro Itokawa, Rina Tanaka, Masanori Hashino, Makoto Kuroda	2021-05-31
EPI_ISL_2350522	Asia	Japan	B.1.1.284	Ibaraki Prefectural Institute of Public Health	Ibaraki Prefectural Institute of Public Health	Keiko Goto, Tsuyoshi Sekizuka, Kentaro Itokawa, Rina Tanaka, Masanori Hashino, Makoto Kuroda	2021-05-31
EPI_ISL_860174	Asia	Japan	B.1.1.214	Keio University School of Medicine	Keio University School of Medicine	Kenjiro Kosaki, Yuka Iwasaki, Hirotsugu Ishizu, Haruhiko Siomi, Kodai Abe	2021-01-22
EPI_ISL_860175	Asia	Japan	B.1.1.214	Keio University School of Medicine	Keio University School of Medicine	Kenjiro Kosaki, Yuka Iwasaki, Hirotsugu Ishizu, Haruhiko Siomi, Kodai Abe	2021-01-22
EPI_ISL_860176	Asia	Japan	B.1.1.214	Keio University School of Medicine	Keio University School of Medicine	Kenjiro Kosaki, Yuka Iwasaki, Hirotsugu Ishizu, Haruhiko Siomi, Kodai Abe	2021-01-22
EPI_ISL_860177	Asia	Japan	B.1.1.214	Keio University School of Medicine	Keio University School of Medicine	Kenjiro Kosaki, Yuka Iwasaki, Hirotsugu Ishizu, Haruhiko Siomi, Kodai Abe	2021-01-22
EPI_ISL_860178	Asia	Japan	B.1.1.214	Keio University School of Medicine	Keio University School of Medicine	Kenjiro Kosaki, Yuka Iwasaki, Hirotsugu Ishizu, Haruhiko Siomi, Kodai Abe	2021-01-22
EPI_ISL_860179	Asia	Japan	B.1.1.214	Keio University School of Medicine	Keio University School of Medicine	Kenjiro Kosaki, Yuka Iwasaki, Hirotsugu Ishizu, Haruhiko Siomi, Kodai Abe	2021-01-22
EPI_ISL_860180	Asia	Japan	B.1.1.214	Keio University School of Medicine	Keio University School of Medicine	Kenjiro Kosaki, Yuka Iwasaki, Hirotsugu Ishizu, Haruhiko Siomi, Kodai Abe	2021-01-22
EPI_ISL_860181	Asia	Japan	B.1.1.214	Keio University School of Medicine	Keio University School of Medicine	Kenjiro Kosaki, Yuka Iwasaki, Hirotsugu Ishizu, Haruhiko Siomi, Kodai Abe	2021-01-22
EPI_ISL_892500	Asia	Japan	B.1.1.214	Pathogen Genomics Center, National Institute of Infectious Diseases	Pathogen Genomics Center, National Institute of Infectious Diseases	Tsuyoshi Sekizuka, Kentaro Itokawa, Rina Tanaka, Masanori Hashino, Makoto Kuroda	2021-01-29
EPI_ISL_892501	Asia	Japan	B.1.1.214	Pathogen Genomics Center, National Institute of Infectious Diseases	Pathogen Genomics Center, National Institute of Infectious Diseases	Tsuyoshi Sekizuka, Kentaro Itokawa, Rina Tanaka, Masanori Hashino, Makoto Kuroda	2021-01-29
EPI_ISL_892502	Asia	Japan	B.1.1.214	Pathogen Genomics Center, National Institute of Infectious Diseases	Pathogen Genomics Center, National Institute of Infectious Diseases	Tsuyoshi Sekizuka, Kentaro Itokawa, Rina Tanaka, Masanori Hashino, Makoto Kuroda	2021-01-29
EPI_ISL_892503	Asia	Japan	B.1.1.214	Pathogen Genomics Center, National Institute of Infectious Diseases	Pathogen Genomics Center, National Institute of Infectious Diseases	Tsuyoshi Sekizuka, Kentaro Itokawa, Rina Tanaka, Masanori Hashino, Makoto Kuroda	2021-01-29
EPI_ISL_892504	Asia	Japan	B.1.1.214	Pathogen Genomics Center, National Institute of Infectious Diseases	Pathogen Genomics Center, National Institute of Infectious Diseases	Tsuyoshi Sekizuka, Kentaro Itokawa, Rina Tanaka, Masanori Hashino, Makoto Kuroda	2021-01-29
EPI_ISL_892505	Asia	Japan	B.1.1.214	Pathogen Genomics Center, National Institute of Infectious Diseases	Pathogen Genomics Center, National Institute of Infectious Diseases	Tsuyoshi Sekizuka, Kentaro Itokawa, Rina Tanaka, Masanori Hashino, Makoto Kuroda	2021-01-29
EPI_ISL_892506	Asia	Japan	B.1.1.214	Pathogen Genomics Center, National Institute of Infectious Diseases	Pathogen Genomics Center, National Institute of Infectious Diseases	Tsuyoshi Sekizuka, Kentaro Itokawa, Rina Tanaka, Masanori Hashino, Makoto Kuroda	2021-01-29
EPI_ISL_892507	Asia	Japan	B.1.1.214	Pathogen Genomics Center, National Institute of Infectious Diseases	Pathogen Genomics Center, National Institute of Infectious Diseases	Tsuyoshi Sekizuka, Kentaro Itokawa, Rina Tanaka, Masanori Hashino, Makoto Kuroda	2021-01-29
EPI_ISL_892508	Asia	Japan	B.1.1.214	Pathogen Genomics Center, National Institute of Infectious Diseases	Pathogen Genomics Center, National Institute of Infectious Diseases	Tsuyoshi Sekizuka, Kentaro Itokawa, Rina Tanaka, Masanori Hashino, Makoto Kuroda	2021-01-29
EPI_ISL_892509	Asia	Japan	B.1.1.214	Pathogen Genomics Center, National Institute of Infectious Diseases	Pathogen Genomics Center, National Institute of Infectious Diseases	Tsuyoshi Sekizuka, Kentaro Itokawa, Rina Tanaka, Masanori Hashino, Makoto Kuroda	2021-01-29
EPI_ISL_892510	Asia	Japan	B.1.1.214	Pathogen Genomics Center, National Institute of Infectious Diseases	Pathogen Genomics Center, National Institute of Infectious Diseases	Tsuyoshi Sekizuka, Kentaro Itokawa, Rina Tanaka, Masanori Hashino, Makoto Kuroda	2021-01-29
EPI_ISL_892511	Asia	Japan	B.1.1.214	Pathogen Genomics Center, National Institute of Infectious Diseases	Pathogen Genomics Center, National Institute of Infectious Diseases	Tsuyoshi Sekizuka, Kentaro Itokawa, Rina Tanaka, Masanori Hashino, Makoto Kuroda	2021-01-29
EPI_ISL_892512	Asia	Japan	B.1.1.214	Pathogen Genomics Center, National Institute of Infectious Diseases	Pathogen Genomics Center, National Institute of Infectious Diseases	Tsuyoshi Sekizuka, Kentaro Itokawa, Rina Tanaka, Masanori Hashino, Makoto Kuroda	2021-01-29
EPI_ISL_892513	Asia	Japan	B.1.1.214	Pathogen Genomics Center, National Institute of Infectious Diseases	Pathogen Genomics Center, National Institute of Infectious Diseases	Tsuyoshi Sekizuka, Kentaro Itokawa, Rina Tanaka, Masanori Hashino, Makoto Kuroda	2021-01-29
EPI_ISL_892514	Asia	Japan	B.1.1.214	Pathogen Genomics Center, National Institute of Infectious Diseases	Pathogen Genomics Center, National Institute of Infectious Diseases	Tsuyoshi Sekizuka, Kentaro Itokawa, Rina Tanaka, Masanori Hashino, Makoto Kuroda	2021-01-29
EPI_ISL_892534	Asia	Japan	B.1.1.214	Pathogen Genomics Center, National Institute of Infectious Diseases	Pathogen Genomics Center, National Institute of Infectious Diseases	Tsuyoshi Sekizuka, Kentaro Itokawa, Rina Tanaka, Masanori Hashino, Makoto Kuroda	2021-01-29
EPI_ISL_892535	Asia	Japan	B.1.1.214	Pathogen Genomics Center, National Institute of Infectious Diseases	Pathogen Genomics Center, National Institute of Infectious Diseases	Tsuyoshi Sekizuka, Kentaro Itokawa, Rina Tanaka, Masanori Hashino, Makoto Kuroda	2021-01-29
EPI_ISL_892536	Asia	Japan	B.1.1.214	Pathogen Genomics Center, National Institute of Infectious Diseases	Pathogen Genomics Center, National Institute of Infectious Diseases	Tsuyoshi Sekizuka, Kentaro Itokawa, Rina Tanaka, Masanori Hashino, Makoto Kuroda	2021-01-29
EPI_ISL_892537	Asia	Japan	B.1.1.214	Pathogen Genomics Center, National Institute of Infectious Diseases	Pathogen Genomics Center, National Institute of Infectious Diseases	Tsuyoshi Sekizuka, Kentaro Itokawa, Rina Tanaka, Masanori Hashino, Makoto Kuroda	2021-01-29
EPI_ISL_892538	Asia	Japan	B.1.1.214	Pathogen Genomics Center, National Institute of Infectious Diseases	Pathogen Genomics Center, National Institute of Infectious Diseases	Tsuyoshi Sekizuka, Kentaro Itokawa, Rina Tanaka, Masanori Hashino, Makoto Kuroda	2021-01-29
EPI_ISL_892539	Asia	Japan	B.1.1.214	Pathogen Genomics Center, National Institute of Infectious Diseases	Pathogen Genomics Center, National Institute of Infectious Diseases	Tsuyoshi Sekizuka, Kentaro Itokawa, Rina Tanaka, Masanori Hashino, Makoto Kuroda	2021-01-29
EPI_ISL_892540	Asia	Japan	B.1.1.214	Pathogen Genomics Center, National Institute of Infectious Diseases	Pathogen Genomics Center, National Institute of Infectious Diseases	Tsuyoshi Sekizuka, Kentaro Itokawa, Rina Tanaka, Masanori Hashino, Makoto Kuroda	2021-01-29
EPI_ISL_892541	Asia	Japan	B.1.1.214	Pathogen Genomics Center, National Institute of Infectious Diseases	Pathogen Genomics Center, National Institute of Infectious Diseases	Tsuyoshi Sekizuka, Kentaro Itokawa, Rina Tanaka, Masanori Hashino, Makoto Kuroda	2021-01-29
EPI_ISL_892542	Asia	Japan	B.1.1.214	Pathogen Genomics Center, National Institute of Infectious Diseases	Pathogen Genomics Center, National Institute of Infectious Diseases	Tsuyoshi Sekizuka, Kentaro Itokawa, Rina Tanaka, Masanori Hashino, Makoto Kuroda	2021-01-29
EPI_ISL_892543	Asia	Japan	B.1.1.214	Pathogen Genomics Center, National Institute of Infectious Diseases	Pathogen Genomics Center, National Institute of Infectious Diseases	Tsuyoshi Sekizuka, Kentaro Itokawa, Rina Tanaka, Masanori Hashino, Makoto Kuroda	2021-01-29
EPI_ISL_892544	Asia	Japan	B.1.1.214	Pathogen Genomics Center, National Institute of Infectious Diseases	Pathogen Genomics Center, National Institute of Infectious Diseases	Tsuyoshi Sekizuka, Kentaro Itokawa, Rina Tanaka, Masanori Hashino, Makoto Kuroda	2021-01-29
EPI_ISL_892545	Asia	Japan	B.1.1.214	Pathogen Genomics Center, National Institute of Infectious Diseases	Pathogen Genomics Center, National Institute of Infectious Diseases	Tsuyoshi Sekizuka, Kentaro Itokawa, Rina Tanaka, Masanori Hashino, Makoto Kuroda	2021-01-29
EPI_ISL_892546	Asia	Japan	B.1.1.214	Pathogen Genomics Center, National Institute of Infectious Diseases	Pathogen Genomics Center, National Institute of Infectious Diseases	Tsuyoshi Sekizuka, Kentaro Itokawa, Rina Tanaka, Masanori Hashino, Makoto Kuroda	2021-01-29
EPI_ISL_892547	Asia	Japan	B.1.1.214	Pathogen Genomics Center, National Institute of Infectious Diseases	Pathogen Genomics Center, National Institute of Infectious Diseases	Tsuyoshi Sekizuka, Kentaro Itokawa, Rina Tanaka, Masanori Hashino, Makoto Kuroda	2021-01-29
EPI_ISL_892548	Asia	Japan	B.1.1.214	Pathogen Genomics Center, National Institute of Infectious Diseases	Pathogen Genomics Center, National Institute of Infectious Diseases	Tsuyoshi Sekizuka, Kentaro Itokawa, Rina Tanaka, Masanori Hashino, Makoto Kuroda	2021-01-29
EPI_ISL_892549	Asia	Japan	B.1.1.214	Pathogen Genomics Center, National Institute of Infectious Diseases	Pathogen Genomics Center, National Institute of Infectious Diseases	Tsuyoshi Sekizuka, Kentaro Itokawa, Rina Tanaka, Masanori Hashino, Makoto Kuroda	2021-01-29
EPI_ISL_892550	Asia	Japan	B.1.1.214	Pathogen Genomics Center, National Institute of Infectious Diseases	Pathogen Genomics Center, National Institute of Infectious Diseases	Tsuyoshi Sekizuka, Kentaro Itokawa, Rina Tanaka, Masanori Hashino, Makoto Kuroda	2021-01-29
EPI_ISL_892551	Asia	Japan	B.1.1.214	Pathogen Genomics Center, National Institute of Infectious Diseases	Pathogen Genomics Center, National Institute of Infectious Diseases	Tsuyoshi Sekizuka, Kentaro Itokawa, Rina Tanaka, Masanori Hashino, Makoto Kuroda	2021-01-29
EPI_ISL_892552	Asia	Japan	B.1.1.284	Pathogen Genomics Center, National Institute of Infectious Diseases	Pathogen Genomics Center, National Institute of Infectious Diseases	Tsuyoshi Sekizuka, Kentaro Itokawa, Rina Tanaka, Masanori Hashino, Makoto Kuroda	2021-01-29
EPI_ISL_892553	Asia	Japan	B.1.1.214	Pathogen Genomics Center, National Institute of Infectious Diseases	Pathogen Genomics Center, National Institute of Infectious Diseases	Tsuyoshi Sekizuka, Kentaro Itokawa, Rina Tanaka, Masanori Hashino, Makoto Kuroda	2021-01-29
EPI_ISL_892554	Asia	Japan	B.1.1.214	Pathogen Genomics Center, National Institute of Infectious Diseases	Pathogen Genomics Center, National Institute of Infectious Diseases	Tsuyoshi Sekizuka, Kentaro Itokawa, Rina Tanaka, Masanori Hashino, Makoto Kuroda	2021-01-29
EPI_ISL_892555	Asia	Japan	B.1.1.214	Pathogen Genomics Center, National Institute of Infectious Diseases	Pathogen Genomics Center, National Institute of Infectious Diseases	Tsuyoshi Sekizuka, Kentaro Itokawa, Rina Tanaka, Masanori Hashino, Makoto Kuroda	2021-01-29
EPI_ISL_892556	Asia	Japan	B.1.1.214	Pathogen Genomics Center, National Institute of Infectious Diseases	Pathogen Genomics Center, National Institute of Infectious Diseases	Tsuyoshi Sekizuka, Kentaro Itokawa, Rina Tanaka, Masanori Hashino, Makoto Kuroda	2021-01-29
EPI_ISL_892557	Asia	Japan	B.1.1.214	Pathogen Genomics Center, National Institute of Infectious Diseases	Pathogen Genomics Center, National Institute of Infectious Diseases	Tsuyoshi Sekizuka, Kentaro Itokawa, Rina Tanaka, Masanori Hashino, Makoto Kuroda	2021-01-29
EPI_ISL_892558	Asia	Japan	B.1.1.214	Pathogen Genomics Center, National Institute of Infectious Diseases	Pathogen Genomics Center, National Institute of Infectious Diseases	Tsuyoshi Sekizuka, Kentaro Itokawa, Rina Tanaka, Masanori Hashino, Makoto Kuroda	2021-01-29
EPI_ISL_892559	Asia	Japan	B.1.1.214	Pathogen Genomics Center, National Institute of Infectious Diseases	Pathogen Genomics Center, National Institute of Infectious Diseases	Tsuyoshi Sekizuka, Kentaro Itokawa, Rina Tanaka, Masanori Hashino, Makoto Kuroda	2021-01-29
EPI_ISL_892560	Asia	Japan	B.1.1.214	Pathogen Genomics Center, National Institute of Infectious Diseases	Pathogen Genomics Center, National Institute of Infectious Diseases	Tsuyoshi Sekizuka, Kentaro Itokawa, Rina Tanaka, Masanori Hashino, Makoto Kuroda	2021-01-29
EPI_ISL_892561	Asia	Japan	B.1.1.284	Osaka Institute of Public Health, Morinomiya Center	Pathogen Genomics Center, National Institute of Infectious Diseases	Tsuyoshi Sekizuka, Kentaro Itokawa, Rina Tanaka, Masanori Hashino, Makoto Kuroda	2021-01-29
EPI_ISL_892562	Asia	Japan	B.1.1.284	Osaka Institute of Public Health, Morinomiya Center	Pathogen Genomics Center, National Institute of Infectious Diseases	Tsuyoshi Sekizuka, Kentaro Itokawa, Rina Tanaka, Masanori Hashino, Makoto Kuroda	2021-01-29
EPI_ISL_892563	Asia	Japan	B.1.1.214	Osaka Institute of Public Health, Morinomiya Center	Pathogen Genomics Center, National Institute of Infectious Diseases	Tsuyoshi Sekizuka, Kentaro Itokawa, Rina Tanaka, Masanori Hashino, Makoto Kuroda	2021-01-29
EPI_ISL_892564	Asia	Japan	B.1.1.214	Osaka Institute of Public Health, Morinomiya Center	Pathogen Genomics Center, National Institute of Infectious Diseases	Tsuyoshi Sekizuka, Kentaro Itokawa, Rina Tanaka, Masanori Hashino, Makoto Kuroda	2021-01-29
EPI_ISL_892565	Asia	Japan	B.1.1.214	Osaka Institute of Public Health, Morinomiya Center	Pathogen Genomics Center, National Institute of Infectious Diseases	Tsuyoshi Sekizuka, Kentaro Itokawa, Rina Tanaka, Masanori Hashino, Makoto Kuroda	2021-01-29
EPI_ISL_892587	Asia	Japan	B.1.346	Pathogen Genomics Center, National Institute of Infectious Diseases	Pathogen Genomics Center, National Institute of Infectious Diseases	Tsuyoshi Sekizuka, Kentaro Itokawa, Rina Tanaka, Masanori Hashino, Makoto Kuroda	2021-01-29
EPI_ISL_892588	Asia	Japan	B.1.346	Pathogen Genomics Center, National Institute of Infectious Diseases	Pathogen Genomics Center, National Institute of Infectious Diseases	Tsuyoshi Sekizuka, Kentaro Itokawa, Rina Tanaka, Masanori Hashino, Makoto Kuroda	2021-01-29
EPI_ISL_892637	Asia	Japan	B.1.1.214	Pathogen Genomics Center, National Institute of Infectious Diseases	Pathogen Genomics Center, National Institute of Infectious Diseases	Tsuyoshi Sekizuka, Kentaro Itokawa, Rina Tanaka, Masanori Hashino, Makoto Kuroda	2021-01-29
EPI_ISL_892638	Asia	Japan	B.1.1.214	Pathogen Genomics Center, National Institute of Infectious Diseases	Pathogen Genomics Center, National Institute of Infectious Diseases	Tsuyoshi Sekizuka, Kentaro Itokawa, Rina Tanaka, Masanori Hashino, Makoto Kuroda	2021-01-29
EPI_ISL_892639	Asia	Japan	B.1.1.214	Pathogen Genomics Center, National Institute of Infectious Diseases	Pathogen Genomics Center, National Institute of Infectious Diseases	Tsuyoshi Sekizuka, Kentaro Itokawa, Rina Tanaka, Masanori Hashino, Makoto Kuroda	2021-01-29
EPI_ISL_892640	Asia	Japan	B.1.1.214	Pathogen Genomics Center, National Institute of Infectious Diseases	Pathogen Genomics Center, National Institute of Infectious Diseases	Tsuyoshi Sekizuka, Kentaro Itokawa, Rina Tanaka, Masanori Hashino, Makoto Kuroda	2021-01-29
EPI_ISL_892641	Asia	Japan	B.1.1.214	Pathogen Genomics Center, National Institute of Infectious Diseases	Pathogen Genomics Center, National Institute of Infectious Diseases	Tsuyoshi Sekizuka, Kentaro Itokawa, Rina Tanaka, Masanori Hashino, Makoto Kuroda	2021-01-29
EPI_ISL_892642	Asia	Japan	B.1.1.214	Pathogen Genomics Center, National Institute of Infectious Diseases	Pathogen Genomics Center, National Institute of Infectious Diseases	Tsuyoshi Sekizuka, Kentaro Itokawa, Rina Tanaka, Masanori Hashino, Makoto Kuroda	2021-01-29
EPI_ISL_892643	Asia	Japan	B.1.1.214	Pathogen Genomics Center, National Institute of Infectious Diseases	Pathogen Genomics Center, National Institute of Infectious Diseases	Tsuyoshi Sekizuka, Kentaro Itokawa, Rina Tanaka, Masanori Hashino, Makoto Kuroda	2021-01-29
EPI_ISL_892644	Asia	Japan	B.1.1.214	Pathogen Genomics Center, National Institute of Infectious Diseases	Pathogen Genomics Center, National Institute of Infectious Diseases	Tsuyoshi Sekizuka, Kentaro Itokawa, Rina Tanaka, Masanori Hashino, Makoto Kuroda	2021-01-29
EPI_ISL_892645	Asia	Japan	B.1.1.214	Pathogen Genomics Center, National Institute of Infectious Diseases	Pathogen Genomics Center, National Institute of Infectious Diseases	Tsuyoshi Sekizuka, Kentaro Itokawa, Rina Tanaka, Masanori Hashino, Makoto Kuroda	2021-01-29
EPI_ISL_892646	Asia	Japan	B.1.1.214	Pathogen Genomics Center, National Institute of Infectious Diseases	Pathogen Genomics Center, National Institute of Infectious Diseases	Tsuyoshi Sekizuka, Kentaro Itokawa, Rina Tanaka, Masanori Hashino, Makoto Kuroda	2021-01-29
EPI_ISL_892647	Asia	Japan	B.1.1.214	Pathogen Genomics Center, National Institute of Infectious Diseases	Pathogen Genomics Center, National Institute of Infectious Diseases	Tsuyoshi Sekizuka, Kentaro Itokawa, Rina Tanaka, Masanori Hashino, Makoto Kuroda	2021-01-29
EPI_ISL_892648	Asia	Japan	B.1.1.214	Pathogen Genomics Center, National Institute of Infectious Diseases	Pathogen Genomics Center, National Institute of Infectious Diseases	Tsuyoshi Sekizuka, Kentaro Itokawa, Rina Tanaka, Masanori Hashino, Makoto Kuroda	2021-01-29
EPI_ISL_892649	Asia	Japan	B.1.1.214	Pathogen Genomics Center, National Institute of Infectious Diseases	Pathogen Genomics Center, National Institute of Infectious Diseases	Tsuyoshi Sekizuka, Kentaro Itokawa, Rina Tanaka, Masanori Hashino, Makoto Kuroda	2021-01-29
EPI_ISL_892650	Asia	Japan	B.1.1.214	Pathogen Genomics Center, National Institute of Infectious Diseases	Pathogen Genomics Center, National Institute of Infectious Diseases	Tsuyoshi Sekizuka, Kentaro Itokawa, Rina Tanaka, Masanori Hashino, Makoto Kuroda	2021-01-29
EPI_ISL_892659	Asia	Japan	B.1.1.214	Pathogen Genomics Center, National Institute of Infectious Diseases	Pathogen Genomics Center, National Institute of Infectious Diseases	Tsuyoshi Sekizuka, Kentaro Itokawa, Rina Tanaka, Masanori Hashino, Makoto Kuroda	2021-01-29
EPI_ISL_892660	Asia	Japan	B.1.1.214	Pathogen Genomics Center, National Institute of Infectious Diseases	Pathogen Genomics Center, National Institute of Infectious Diseases	Tsuyoshi Sekizuka, Kentaro Itokawa, Rina Tanaka, Masanori Hashino, Makoto Kuroda	2021-01-29
EPI_ISL_892661	Asia	Japan	B.1.1.214	Pathogen Genomics Center, National Institute of Infectious Diseases	Pathogen Genomics Center, National Institute of Infectious Diseases	Tsuyoshi Sekizuka, Kentaro Itokawa, Rina Tanaka, Masanori Hashino, Makoto Kuroda	2021-01-29
EPI_ISL_892662	Asia	Japan	B.1.1.214	Pathogen Genomics Center, National Institute of Infectious Diseases	Pathogen Genomics Center, National Institute of Infectious Diseases	Tsuyoshi Sekizuka, Kentaro Itokawa, Rina Tanaka, Masanori Hashino, Makoto Kuroda	2021-01-29
EPI_ISL_892663	Asia	Japan	B.1.1.284	Pathogen Genomics Center, National Institute of Infectious Diseases	Pathogen Genomics Center, National Institute of Infectious Diseases	Tsuyoshi Sekizuka, Kentaro Itokawa, Rina Tanaka, Masanori Hashino, Makoto Kuroda	2021-01-29
EPI_ISL_892664	Asia	Japan	B.1.1.214	Pathogen Genomics Center, National Institute of Infectious Diseases	Pathogen Genomics Center, National Institute of Infectious Diseases	Tsuyoshi Sekizuka, Kentaro Itokawa, Rina Tanaka, Masanori Hashino, Makoto Kuroda	2021-01-29
EPI_ISL_892665	Asia	Japan	B.1.1.214	Pathogen Genomics Center, National Institute of Infectious Diseases	Pathogen Genomics Center, National Institute of Infectious Diseases	Tsuyoshi Sekizuka, Kentaro Itokawa, Rina Tanaka, Masanori Hashino, Makoto Kuroda	2021-01-29
EPI_ISL_892666	Asia	Japan	B.1.1.214	Pathogen Genomics Center, National Institute of Infectious Diseases	Pathogen Genomics Center, National Institute of Infectious Diseases	Tsuyoshi Sekizuka, Kentaro Itokawa, Rina Tanaka, Masanori Hashino, Makoto Kuroda	2021-01-29
EPI_ISL_892667	Asia	Japan	B.1.1.214	Pathogen Genomics Center, National Institute of Infectious Diseases	Pathogen Genomics Center, National Institute of Infectious Diseases	Tsuyoshi Sekizuka, Kentaro Itokawa, Rina Tanaka, Masanori Hashino, Makoto Kuroda	2021-01-29
EPI_ISL_892668	Asia	Japan	B.1.1.214	Pathogen Genomics Center, National Institute of Infectious Diseases	Pathogen Genomics Center, National Institute of Infectious Diseases	Tsuyoshi Sekizuka, Kentaro Itokawa, Rina Tanaka, Masanori Hashino, Makoto Kuroda	2021-01-29
EPI_ISL_892669	Asia	Japan	B.1.1.214	Pathogen Genomics Center, National Institute of Infectious Diseases	Pathogen Genomics Center, National Institute of Infectious Diseases	Tsuyoshi Sekizuka, Kentaro Itokawa, Rina Tanaka, Masanori Hashino, Makoto Kuroda	2021-01-29
EPI_ISL_892670	Asia	Japan	B.1.1.214	Pathogen Genomics Center, National Institute of Infectious Diseases	Pathogen Genomics Center, National Institute of Infectious Diseases	Tsuyoshi Sekizuka, Kentaro Itokawa, Rina Tanaka, Masanori Hashino, Makoto Kuroda	2021-01-29
EPI_ISL_892671	Asia	Japan	B.1.1.214	Pathogen Genomics Center, National Institute of Infectious Diseases	Pathogen Genomics Center, National Institute of Infectious Diseases	Tsuyoshi Sekizuka, Kentaro Itokawa, Rina Tanaka, Masanori Hashino, Makoto Kuroda	2021-01-29
EPI_ISL_892672	Asia	Japan	B.1.1.214	Pathogen Genomics Center, National Institute of Infectious Diseases	Pathogen Genomics Center, National Institute of Infectious Diseases	Tsuyoshi Sekizuka, Kentaro Itokawa, Rina Tanaka, Masanori Hashino, Makoto Kuroda	2021-01-29
EPI_ISL_892673	Asia	Japan	B.1.1.214	Pathogen Genomics Center, National Institute of Infectious Diseases	Pathogen Genomics Center, National Institute of Infectious Diseases	Tsuyoshi Sekizuka, Kentaro Itokawa, Rina Tanaka, Masanori Hashino, Makoto Kuroda	2021-01-29
EPI_ISL_892674	Asia	Japan	B.1.1.214	Pathogen Genomics Center, National Institute of Infectious Diseases	Pathogen Genomics Center, National Institute of Infectious Diseases	Tsuyoshi Sekizuka, Kentaro Itokawa, Rina Tanaka, Masanori Hashino, Makoto Kuroda	2021-01-29
EPI_ISL_892675	Asia	Japan	B.1.1.214	Pathogen Genomics Center, National Institute of Infectious Diseases	Pathogen Genomics Center, National Institute of Infectious Diseases	Tsuyoshi Sekizuka, Kentaro Itokawa, Rina Tanaka, Masanori Hashino, Makoto Kuroda	2021-01-29
EPI_ISL_892676	Asia	Japan	B.1.1.214	Pathogen Genomics Center, National Institute of Infectious Diseases	Pathogen Genomics Center, National Institute of Infectious Diseases	Tsuyoshi Sekizuka, Kentaro Itokawa, Rina Tanaka, Masanori Hashino, Makoto Kuroda	2021-01-29
EPI_ISL_892677	Asia	Japan	B.1.1.214	Pathogen Genomics Center, National Institute of Infectious Diseases	Pathogen Genomics Center, National Institute of Infectious Diseases	Tsuyoshi Sekizuka, Kentaro Itokawa, Rina Tanaka, Masanori Hashino, Makoto Kuroda	2021-01-29
EPI_ISL_892678	Asia	Japan	B.1.1.214	Pathogen Genomics Center, National Institute of Infectious Diseases	Pathogen Genomics Center, National Institute of Infectious Diseases	Tsuyoshi Sekizuka, Kentaro Itokawa, Rina Tanaka, Masanori Hashino, Makoto Kuroda	2021-01-29
EPI_ISL_892679	Asia	Japan	B.1.1.284	Pathogen Genomics Center, National Institute of Infectious Diseases	Pathogen Genomics Center, National Institute of Infectious Diseases	Tsuyoshi Sekizuka, Kentaro Itokawa, Rina Tanaka, Masanori Hashino, Makoto Kuroda	2021-01-29
EPI_ISL_892680	Asia	Japan	B.1.1.214	Pathogen Genomics Center, National Institute of Infectious Diseases	Pathogen Genomics Center, National Institute of Infectious Diseases	Tsuyoshi Sekizuka, Kentaro Itokawa, Rina Tanaka, Masanori Hashino, Makoto Kuroda	2021-01-29
EPI_ISL_892681	Asia	Japan	B.1.1.214	Pathogen Genomics Center, National Institute of Infectious Diseases	Pathogen Genomics Center, National Institute of Infectious Diseases	Tsuyoshi Sekizuka, Kentaro Itokawa, Rina Tanaka, Masanori Hashino, Makoto Kuroda	2021-01-29
EPI_ISL_892682	Asia	Japan	B.1.1.214	Pathogen Genomics Center, National Institute of Infectious Diseases	Pathogen Genomics Center, National Institute of Infectious Diseases	Tsuyoshi Sekizuka, Kentaro Itokawa, Rina Tanaka, Masanori Hashino, Makoto Kuroda	2021-01-29
EPI_ISL_892683	Asia	Japan	B.1.1.397	Pathogen Genomics Center, National Institute of Infectious Diseases	Pathogen Genomics Center, National Institute of Infectious Diseases	Tsuyoshi Sekizuka, Kentaro Itokawa, Rina Tanaka, Masanori Hashino, Makoto Kuroda	2021-01-29
EPI_ISL_892684	Asia	Japan	B.1.1.214	Pathogen Genomics Center, National Institute of Infectious Diseases	Pathogen Genomics Center, National Institute of Infectious Diseases	Tsuyoshi Sekizuka, Kentaro Itokawa, Rina Tanaka, Masanori Hashino, Makoto Kuroda	2021-01-29
EPI_ISL_892685	Asia	Japan	B.1.1.214	Pathogen Genomics Center, National Institute of Infectious Diseases	Pathogen Genomics Center, National Institute of Infectious Diseases	Tsuyoshi Sekizuka, Kentaro Itokawa, Rina Tanaka, Masanori Hashino, Makoto Kuroda	2021-01-29
EPI_ISL_892686	Asia	Japan	B.1.1.214	Pathogen Genomics Center, National Institute of Infectious Diseases	Pathogen Genomics Center, National Institute of Infectious Diseases	Tsuyoshi Sekizuka, Kentaro Itokawa, Rina Tanaka, Masanori Hashino, Makoto Kuroda	2021-01-29
EPI_ISL_892687	Asia	Japan	B.1.1.214	Pathogen Genomics Center, National Institute of Infectious Diseases	Pathogen Genomics Center, National Institute of Infectious Diseases	Tsuyoshi Sekizuka, Kentaro Itokawa, Rina Tanaka, Masanori Hashino, Makoto Kuroda	2021-01-29
EPI_ISL_892688	Asia	Japan	B.1.1.214	Pathogen Genomics Center, National Institute of Infectious Diseases	Pathogen Genomics Center, National Institute of Infectious Diseases	Tsuyoshi Sekizuka, Kentaro Itokawa, Rina Tanaka, Masanori Hashino, Makoto Kuroda	2021-01-29
EPI_ISL_892689	Asia	Japan	B.1.1.214	Pathogen Genomics Center, National Institute of Infectious Diseases	Pathogen Genomics Center, National Institute of Infectious Diseases	Tsuyoshi Sekizuka, Kentaro Itokawa, Rina Tanaka, Masanori Hashino, Makoto Kuroda	2021-01-29
EPI_ISL_892690	Asia	Japan	B.1.1.214	Pathogen Genomics Center, National Institute of Infectious Diseases	Pathogen Genomics Center, National Institute of Infectious Diseases	Tsuyoshi Sekizuka, Kentaro Itokawa, Rina Tanaka, Masanori Hashino, Makoto Kuroda	2021-01-29
EPI_ISL_892691	Asia	Japan	B.1.1.214	Pathogen Genomics Center, National Institute of Infectious Diseases	Pathogen Genomics Center, National Institute of Infectious Diseases	Tsuyoshi Sekizuka, Kentaro Itokawa, Rina Tanaka, Masanori Hashino, Makoto Kuroda	2021-01-29
EPI_ISL_892692	Asia	Japan	B.1.1.214	Pathogen Genomics Center, National Institute of Infectious Diseases	Pathogen Genomics Center, National Institute of Infectious Diseases	Tsuyoshi Sekizuka, Kentaro Itokawa, Rina Tanaka, Masanori Hashino, Makoto Kuroda	2021-01-29
EPI_ISL_892693	Asia	Japan	B.1.1.214	Pathogen Genomics Center, National Institute of Infectious Diseases	Pathogen Genomics Center, National Institute of Infectious Diseases	Tsuyoshi Sekizuka, Kentaro Itokawa, Rina Tanaka, Masanori Hashino, Makoto Kuroda	2021-01-29
EPI_ISL_892694	Asia	Japan	B.1.1.214	Pathogen Genomics Center, National Institute of Infectious Diseases	Pathogen Genomics Center, National Institute of Infectious Diseases	Tsuyoshi Sekizuka, Kentaro Itokawa, Rina Tanaka, Masanori Hashino, Makoto Kuroda	2021-01-29
EPI_ISL_892695	Asia	Japan	B.1.1.214	Pathogen Genomics Center, National Institute of Infectious Diseases	Pathogen Genomics Center, National Institute of Infectious Diseases	Tsuyoshi Sekizuka, Kentaro Itokawa, Rina Tanaka, Masanori Hashino, Makoto Kuroda	2021-01-29
EPI_ISL_892696	Asia	Japan	B.1.1.214	Pathogen Genomics Center, National Institute of Infectious Diseases	Pathogen Genomics Center, National Institute of Infectious Diseases	Tsuyoshi Sekizuka, Kentaro Itokawa, Rina Tanaka, Masanori Hashino, Makoto Kuroda	2021-01-29
EPI_ISL_892697	Asia	Japan	B.1.1.214	Pathogen Genomics Center, National Institute of Infectious Diseases	Pathogen Genomics Center, National Institute of Infectious Diseases	Tsuyoshi Sekizuka, Kentaro Itokawa, Rina Tanaka, Masanori Hashino, Makoto Kuroda	2021-01-29
EPI_ISL_892698	Asia	Japan	B.1.1.214	Pathogen Genomics Center, National Institute of Infectious Diseases	Pathogen Genomics Center, National Institute of Infectious Diseases	Tsuyoshi Sekizuka, Kentaro Itokawa, Rina Tanaka, Masanori Hashino, Makoto Kuroda	2021-01-29
EPI_ISL_892699	Asia	Japan	B.1.1.214	Pathogen Genomics Center, National Institute of Infectious Diseases	Pathogen Genomics Center, National Institute of Infectious Diseases	Tsuyoshi Sekizuka, Kentaro Itokawa, Rina Tanaka, Masanori Hashino, Makoto Kuroda	2021-01-29
EPI_ISL_892744	Asia	Japan	B.1.1.214	Department of Infectious Diseases, Kobe Institute of Health	Pathogen Genomics Center, National Institute of Infectious Diseases	Tsuyoshi Sekizuka, Kentaro Itokawa, Rina Tanaka, Masanori Hashino, Makoto Kuroda	2021-01-29
EPI_ISL_892745	Asia	Japan	B.1.1.214	Department of Infectious Diseases, Kobe Institute of Health	Pathogen Genomics Center, National Institute of Infectious Diseases	Tsuyoshi Sekizuka, Kentaro Itokawa, Rina Tanaka, Masanori Hashino, Makoto Kuroda	2021-01-29
EPI_ISL_892750	Asia	Japan	B.1.1.214	Department of Infectious Diseases, Kobe Institute of Health	Pathogen Genomics Center, National Institute of Infectious Diseases	Tsuyoshi Sekizuka, Kentaro Itokawa, Rina Tanaka, Masanori Hashino, Makoto Kuroda	2021-01-29
EPI_ISL_892900	Asia	Japan	B.1.1.214	Pathogen Genomics Center, National Institute of Infectious Diseases	Pathogen Genomics Center, National Institute of Infectious Diseases	Tsuyoshi Sekizuka, Kentaro Itokawa, Rina Tanaka, Masanori Hashino, Makoto Kuroda	2021-01-29
EPI_ISL_892901	Asia	Japan	B.1.1.214	Pathogen Genomics Center, National Institute of Infectious Diseases	Pathogen Genomics Center, National Institute of Infectious Diseases	Tsuyoshi Sekizuka, Kentaro Itokawa, Rina Tanaka, Masanori Hashino, Makoto Kuroda	2021-01-29
EPI_ISL_892902	Asia	Japan	B.1.1.214	Pathogen Genomics Center, National Institute of Infectious Diseases	Pathogen Genomics Center, National Institute of Infectious Diseases	Tsuyoshi Sekizuka, Kentaro Itokawa, Rina Tanaka, Masanori Hashino, Makoto Kuroda	2021-01-29
EPI_ISL_892903	Asia	Japan	B.1.1.214	Pathogen Genomics Center, National Institute of Infectious Diseases	Pathogen Genomics Center, National Institute of Infectious Diseases	Tsuyoshi Sekizuka, Kentaro Itokawa, Rina Tanaka, Masanori Hashino, Makoto Kuroda	2021-01-29
EPI_ISL_892904	Asia	Japan	B.1.1.214	Pathogen Genomics Center, National Institute of Infectious Diseases	Pathogen Genomics Center, National Institute of Infectious Diseases	Tsuyoshi Sekizuka, Kentaro Itokawa, Rina Tanaka, Masanori Hashino, Makoto Kuroda	2021-01-29
EPI_ISL_892905	Asia	Japan	B.1.1.214	Pathogen Genomics Center, National Institute of Infectious Diseases	Pathogen Genomics Center, National Institute of Infectious Diseases	Tsuyoshi Sekizuka, Kentaro Itokawa, Rina Tanaka, Masanori Hashino, Makoto Kuroda	2021-01-29
EPI_ISL_892906	Asia	Japan	B.1.1.214	Pathogen Genomics Center, National Institute of Infectious Diseases	Pathogen Genomics Center, National Institute of Infectious Diseases	Tsuyoshi Sekizuka, Kentaro Itokawa, Rina Tanaka, Masanori Hashino, Makoto Kuroda	2021-01-29
EPI_ISL_892907	Asia	Japan	B.1.1.214	Pathogen Genomics Center, National Institute of Infectious Diseases	Pathogen Genomics Center, National Institute of Infectious Diseases	Tsuyoshi Sekizuka, Kentaro Itokawa, Rina Tanaka, Masanori Hashino, Makoto Kuroda	2021-01-29
EPI_ISL_892908	Asia	Japan	B.1.1.214	Pathogen Genomics Center, National Institute of Infectious Diseases	Pathogen Genomics Center, National Institute of Infectious Diseases	Tsuyoshi Sekizuka, Kentaro Itokawa, Rina Tanaka, Masanori Hashino, Makoto Kuroda	2021-01-29
EPI_ISL_892909	Asia	Japan	B.1.1.214	Pathogen Genomics Center, National Institute of Infectious Diseases	Pathogen Genomics Center, National Institute of Infectious Diseases	Tsuyoshi Sekizuka, Kentaro Itokawa, Rina Tanaka, Masanori Hashino, Makoto Kuroda	2021-01-29
EPI_ISL_892951	Asia	Japan	B.1.1.284	Pathogen Genomics Center, National Institute of Infectious Diseases	Pathogen Genomics Center, National Institute of Infectious Diseases	Tsuyoshi Sekizuka, Kentaro Itokawa, Rina Tanaka, Masanori Hashino, Makoto Kuroda	2021-01-29
EPI_ISL_892952	Asia	Japan	B.1.1.284	Pathogen Genomics Center, National Institute of Infectious Diseases	Pathogen Genomics Center, National Institute of Infectious Diseases	Tsuyoshi Sekizuka, Kentaro Itokawa, Rina Tanaka, Masanori Hashino, Makoto Kuroda	2021-01-29
EPI_ISL_892953	Asia	Japan	B.1.1.284	Pathogen Genomics Center, National Institute of Infectious Diseases	Pathogen Genomics Center, National Institute of Infectious Diseases	Tsuyoshi Sekizuka, Kentaro Itokawa, Rina Tanaka, Masanori Hashino, Makoto Kuroda	2021-01-29
EPI_ISL_892954	Asia	Japan	B.1.1.284	Pathogen Genomics Center, National Institute of Infectious Diseases	Pathogen Genomics Center, National Institute of Infectious Diseases	Tsuyoshi Sekizuka, Kentaro Itokawa, Rina Tanaka, Masanori Hashino, Makoto Kuroda	2021-01-29
EPI_ISL_892955	Asia	Japan	B.1.1.284	Pathogen Genomics Center, National Institute of Infectious Diseases	Pathogen Genomics Center, National Institute of Infectious Diseases	Tsuyoshi Sekizuka, Kentaro Itokawa, Rina Tanaka, Masanori Hashino, Makoto Kuroda	2021-01-29
EPI_ISL_892956	Asia	Japan	B.1.1.284	Pathogen Genomics Center, National Institute of Infectious Diseases	Pathogen Genomics Center, National Institute of Infectious Diseases	Tsuyoshi Sekizuka, Kentaro Itokawa, Rina Tanaka, Masanori Hashino, Makoto Kuroda	2021-01-29
EPI_ISL_892957	Asia	Japan	B.1.1.284	Pathogen Genomics Center, National Institute of Infectious Diseases	Pathogen Genomics Center, National Institute of Infectious Diseases	Tsuyoshi Sekizuka, Kentaro Itokawa, Rina Tanaka, Masanori Hashino, Makoto Kuroda	2021-01-29
EPI_ISL_892958	Asia	Japan	B.1.1.284	Pathogen Genomics Center, National Institute of Infectious Diseases	Pathogen Genomics Center, National Institute of Infectious Diseases	Tsuyoshi Sekizuka, Kentaro Itokawa, Rina Tanaka, Masanori Hashino, Makoto Kuroda	2021-01-29
EPI_ISL_892959	Asia	Japan	B.1.1.284	Pathogen Genomics Center, National Institute of Infectious Diseases	Pathogen Genomics Center, National Institute of Infectious Diseases	Tsuyoshi Sekizuka, Kentaro Itokawa, Rina Tanaka, Masanori Hashino, Makoto Kuroda	2021-01-29
EPI_ISL_892960	Asia	Japan	B.1.1.284	Pathogen Genomics Center, National Institute of Infectious Diseases	Pathogen Genomics Center, National Institute of Infectious Diseases	Tsuyoshi Sekizuka, Kentaro Itokawa, Rina Tanaka, Masanori Hashino, Makoto Kuroda	2021-01-29
EPI_ISL_892961	Asia	Japan	B.1.1.284	Pathogen Genomics Center, National Institute of Infectious Diseases	Pathogen Genomics Center, National Institute of Infectious Diseases	Tsuyoshi Sekizuka, Kentaro Itokawa, Rina Tanaka, Masanori Hashino, Makoto Kuroda	2021-01-29
EPI_ISL_892962	Asia	Japan	B.1.1.284	Pathogen Genomics Center, National Institute of Infectious Diseases	Pathogen Genomics Center, National Institute of Infectious Diseases	Tsuyoshi Sekizuka, Kentaro Itokawa, Rina Tanaka, Masanori Hashino, Makoto Kuroda	2021-01-29
EPI_ISL_892963	Asia	Japan	B.1.1.284	Pathogen Genomics Center, National Institute of Infectious Diseases	Pathogen Genomics Center, National Institute of Infectious Diseases	Tsuyoshi Sekizuka, Kentaro Itokawa, Rina Tanaka, Masanori Hashino, Makoto Kuroda	2021-01-29
EPI_ISL_892964	Asia	Japan	B.1.1.284	Pathogen Genomics Center, National Institute of Infectious Diseases	Pathogen Genomics Center, National Institute of Infectious Diseases	Tsuyoshi Sekizuka, Kentaro Itokawa, Rina Tanaka, Masanori Hashino, Makoto Kuroda	2021-01-29
EPI_ISL_892965	Asia	Japan	B.1.1.284	Pathogen Genomics Center, National Institute of Infectious Diseases	Pathogen Genomics Center, National Institute of Infectious Diseases	Tsuyoshi Sekizuka, Kentaro Itokawa, Rina Tanaka, Masanori Hashino, Makoto Kuroda	2021-01-29
EPI_ISL_892966	Asia	Japan	B.1.1.284	Pathogen Genomics Center, National Institute of Infectious Diseases	Pathogen Genomics Center, National Institute of Infectious Diseases	Tsuyoshi Sekizuka, Kentaro Itokawa, Rina Tanaka, Masanori Hashino, Makoto Kuroda	2021-01-29
EPI_ISL_892967	Asia	Japan	B.1.1.284	Pathogen Genomics Center, National Institute of Infectious Diseases	Pathogen Genomics Center, National Institute of Infectious Diseases	Tsuyoshi Sekizuka, Kentaro Itokawa, Rina Tanaka, Masanori Hashino, Makoto Kuroda	2021-01-29
EPI_ISL_892968	Asia	Japan	B.1.1.284	Pathogen Genomics Center, National Institute of Infectious Diseases	Pathogen Genomics Center, National Institute of Infectious Diseases	Tsuyoshi Sekizuka, Kentaro Itokawa, Rina Tanaka, Masanori Hashino, Makoto Kuroda	2021-01-29
EPI_ISL_892969	Asia	Japan	B.1.1.284	Pathogen Genomics Center, National Institute of Infectious Diseases	Pathogen Genomics Center, National Institute of Infectious Diseases	Tsuyoshi Sekizuka, Kentaro Itokawa, Rina Tanaka, Masanori Hashino, Makoto Kuroda	2021-01-29
EPI_ISL_892970	Asia	Japan	B.1.1.284	Pathogen Genomics Center, National Institute of Infectious Diseases	Pathogen Genomics Center, National Institute of Infectious Diseases	Tsuyoshi Sekizuka, Kentaro Itokawa, Rina Tanaka, Masanori Hashino, Makoto Kuroda	2021-01-29
EPI_ISL_892971	Asia	Japan	B.1.1.284	Pathogen Genomics Center, National Institute of Infectious Diseases	Pathogen Genomics Center, National Institute of Infectious Diseases	Tsuyoshi Sekizuka, Kentaro Itokawa, Rina Tanaka, Masanori Hashino, Makoto Kuroda	2021-01-29
EPI_ISL_892972	Asia	Japan	B.1.1.284	Pathogen Genomics Center, National Institute of Infectious Diseases	Pathogen Genomics Center, National Institute of Infectious Diseases	Tsuyoshi Sekizuka, Kentaro Itokawa, Rina Tanaka, Masanori Hashino, Makoto Kuroda	2021-01-29
EPI_ISL_892973	Asia	Japan	B.1.1.284	Pathogen Genomics Center, National Institute of Infectious Diseases	Pathogen Genomics Center, National Institute of Infectious Diseases	Tsuyoshi Sekizuka, Kentaro Itokawa, Rina Tanaka, Masanori Hashino, Makoto Kuroda	2021-01-29
EPI_ISL_892974	Asia	Japan	B.1.1.284	Pathogen Genomics Center, National Institute of Infectious Diseases	Pathogen Genomics Center, National Institute of Infectious Diseases	Tsuyoshi Sekizuka, Kentaro Itokawa, Rina Tanaka, Masanori Hashino, Makoto Kuroda	2021-01-29
EPI_ISL_892975	Asia	Japan	B.1.1.284	Pathogen Genomics Center, National Institute of Infectious Diseases	Pathogen Genomics Center, National Institute of Infectious Diseases	Tsuyoshi Sekizuka, Kentaro Itokawa, Rina Tanaka, Masanori Hashino, Makoto Kuroda	2021-01-29
EPI_ISL_892976	Asia	Japan	B.1.1.284	Pathogen Genomics Center, National Institute of Infectious Diseases	Pathogen Genomics Center, National Institute of Infectious Diseases	Tsuyoshi Sekizuka, Kentaro Itokawa, Rina Tanaka, Masanori Hashino, Makoto Kuroda	2021-01-29
EPI_ISL_892977	Asia	Japan	B.1.1.284	Pathogen Genomics Center, National Institute of Infectious Diseases	Pathogen Genomics Center, National Institute of Infectious Diseases	Tsuyoshi Sekizuka, Kentaro Itokawa, Rina Tanaka, Masanori Hashino, Makoto Kuroda	2021-01-29
EPI_ISL_892978	Asia	Japan	B.1.1.284	Pathogen Genomics Center, National Institute of Infectious Diseases	Pathogen Genomics Center, National Institute of Infectious Diseases	Tsuyoshi Sekizuka, Kentaro Itokawa, Rina Tanaka, Masanori Hashino, Makoto Kuroda	2021-01-29
EPI_ISL_892979	Asia	Japan	B.1.1.284	Pathogen Genomics Center, National Institute of Infectious Diseases	Pathogen Genomics Center, National Institute of Infectious Diseases	Tsuyoshi Sekizuka, Kentaro Itokawa, Rina Tanaka, Masanori Hashino, Makoto Kuroda	2021-01-29
EPI_ISL_892980	Asia	Japan	B.1.1.284	Pathogen Genomics Center, National Institute of Infectious Diseases	Pathogen Genomics Center, National Institute of Infectious Diseases	Tsuyoshi Sekizuka, Kentaro Itokawa, Rina Tanaka, Masanori Hashino, Makoto Kuroda	2021-01-29
EPI_ISL_892981	Asia	Japan	B.1.1.284	Pathogen Genomics Center, National Institute of Infectious Diseases	Pathogen Genomics Center, National Institute of Infectious Diseases	Tsuyoshi Sekizuka, Kentaro Itokawa, Rina Tanaka, Masanori Hashino, Makoto Kuroda	2021-01-29
EPI_ISL_893020	Asia	Japan	B.1.1.214	Yamagata Prefectural Institute of Public Health	Pathogen Genomics Center, National Institute of Infectious Diseases	Tsuyoshi Sekizuka, Kentaro Itokawa, Rina Tanaka, Masanori Hashino, Makoto Kuroda	2021-01-29
EPI_ISL_893021	Asia	Japan	B.1.1.214	Yamagata Prefectural Institute of Public Health	Pathogen Genomics Center, National Institute of Infectious Diseases	Tsuyoshi Sekizuka, Kentaro Itokawa, Rina Tanaka, Masanori Hashino, Makoto Kuroda	2021-01-29
EPI_ISL_893022	Asia	Japan	B.1.1.214	Yamagata Prefectural Institute of Public Health	Pathogen Genomics Center, National Institute of Infectious Diseases	Tsuyoshi Sekizuka, Kentaro Itokawa, Rina Tanaka, Masanori Hashino, Makoto Kuroda	2021-01-29
EPI_ISL_893023	Asia	Japan	B.1.1.214	Yamagata Prefectural Institute of Public Health	Pathogen Genomics Center, National Institute of Infectious Diseases	Tsuyoshi Sekizuka, Kentaro Itokawa, Rina Tanaka, Masanori Hashino, Makoto Kuroda	2021-01-29
EPI_ISL_893024	Asia	Japan	B.1.1.214	Yamagata Prefectural Institute of Public Health	Pathogen Genomics Center, National Institute of Infectious Diseases	Tsuyoshi Sekizuka, Kentaro Itokawa, Rina Tanaka, Masanori Hashino, Makoto Kuroda	2021-01-29
EPI_ISL_893025	Asia	Japan	B.1.1.214	Yamagata Prefectural Institute of Public Health	Pathogen Genomics Center, National Institute of Infectious Diseases	Tsuyoshi Sekizuka, Kentaro Itokawa, Rina Tanaka, Masanori Hashino, Makoto Kuroda	2021-01-29
EPI_ISL_893026	Asia	Japan	B.1.1.214	Yamagata Prefectural Institute of Public Health	Pathogen Genomics Center, National Institute of Infectious Diseases	Tsuyoshi Sekizuka, Kentaro Itokawa, Rina Tanaka, Masanori Hashino, Makoto Kuroda	2021-01-29
EPI_ISL_893027	Asia	Japan	B.1.1.214	Yamagata Prefectural Institute of Public Health	Pathogen Genomics Center, National Institute of Infectious Diseases	Tsuyoshi Sekizuka, Kentaro Itokawa, Rina Tanaka, Masanori Hashino, Makoto Kuroda	2021-01-29
EPI_ISL_893028	Asia	Japan	B.1.1.214	Yamagata Prefectural Institute of Public Health	Pathogen Genomics Center, National Institute of Infectious Diseases	Tsuyoshi Sekizuka, Kentaro Itokawa, Rina Tanaka, Masanori Hashino, Makoto Kuroda	2021-01-29
EPI_ISL_893029	Asia	Japan	B.1.1.214	Yamagata Prefectural Institute of Public Health	Pathogen Genomics Center, National Institute of Infectious Diseases	Tsuyoshi Sekizuka, Kentaro Itokawa, Rina Tanaka, Masanori Hashino, Makoto Kuroda	2021-01-29
EPI_ISL_893030	Asia	Japan	B.1.1.214	Yamagata Prefectural Institute of Public Health	Pathogen Genomics Center, National Institute of Infectious Diseases	Tsuyoshi Sekizuka, Kentaro Itokawa, Rina Tanaka, Masanori Hashino, Makoto Kuroda	2021-01-29
EPI_ISL_893032	Asia	Japan	B.1.1.284	Yamagata Prefectural Institute of Public Health	Pathogen Genomics Center, National Institute of Infectious Diseases	Tsuyoshi Sekizuka, Kentaro Itokawa, Rina Tanaka, Masanori Hashino, Makoto Kuroda	2021-01-29
EPI_ISL_893033	Asia	Japan	B.1.1.214	Yamagata Prefectural Institute of Public Health	Pathogen Genomics Center, National Institute of Infectious Diseases	Tsuyoshi Sekizuka, Kentaro Itokawa, Rina Tanaka, Masanori Hashino, Makoto Kuroda	2021-01-29
EPI_ISL_893034	Asia	Japan	B.1.1.214	Yamagata Prefectural Institute of Public Health	Pathogen Genomics Center, National Institute of Infectious Diseases	Tsuyoshi Sekizuka, Kentaro Itokawa, Rina Tanaka, Masanori Hashino, Makoto Kuroda	2021-01-29
EPI_ISL_893035	Asia	Japan	B.1.1.284	Yamagata Prefectural Institute of Public Health	Pathogen Genomics Center, National Institute of Infectious Diseases	Tsuyoshi Sekizuka, Kentaro Itokawa, Rina Tanaka, Masanori Hashino, Makoto Kuroda	2021-01-29
EPI_ISL_893036	Asia	Japan	B.1.1.284	Yamagata Prefectural Institute of Public Health	Pathogen Genomics Center, National Institute of Infectious Diseases	Tsuyoshi Sekizuka, Kentaro Itokawa, Rina Tanaka, Masanori Hashino, Makoto Kuroda	2021-01-29
EPI_ISL_893037	Asia	Japan	B.1.1.284	Yamagata Prefectural Institute of Public Health	Pathogen Genomics Center, National Institute of Infectious Diseases	Tsuyoshi Sekizuka, Kentaro Itokawa, Rina Tanaka, Masanori Hashino, Makoto Kuroda	2021-01-29
EPI_ISL_893038	Asia	Japan	B.1.1.214	Yamagata Prefectural Institute of Public Health	Pathogen Genomics Center, National Institute of Infectious Diseases	Tsuyoshi Sekizuka, Kentaro Itokawa, Rina Tanaka, Masanori Hashino, Makoto Kuroda	2021-01-29
EPI_ISL_893039	Asia	Japan	B.1.1.284	Yamagata Prefectural Institute of Public Health	Pathogen Genomics Center, National Institute of Infectious Diseases	Tsuyoshi Sekizuka, Kentaro Itokawa, Rina Tanaka, Masanori Hashino, Makoto Kuroda	2021-01-29
EPI_ISL_893040	Asia	Japan	B.1.1.284	Yamagata Prefectural Institute of Public Health	Pathogen Genomics Center, National Institute of Infectious Diseases	Tsuyoshi Sekizuka, Kentaro Itokawa, Rina Tanaka, Masanori Hashino, Makoto Kuroda	2021-01-29
EPI_ISL_893041	Asia	Japan	B.1.1.284	Yamagata Prefectural Institute of Public Health	Pathogen Genomics Center, National Institute of Infectious Diseases	Tsuyoshi Sekizuka, Kentaro Itokawa, Rina Tanaka, Masanori Hashino, Makoto Kuroda	2021-01-29
EPI_ISL_893042	Asia	Japan	B.1.1.284	Yamagata Prefectural Institute of Public Health	Pathogen Genomics Center, National Institute of Infectious Diseases	Tsuyoshi Sekizuka, Kentaro Itokawa, Rina Tanaka, Masanori Hashino, Makoto Kuroda	2021-01-29
EPI_ISL_893043	Asia	Japan	B.1.1.214	Yamagata Prefectural Institute of Public Health	Pathogen Genomics Center, National Institute of Infectious Diseases	Tsuyoshi Sekizuka, Kentaro Itokawa, Rina Tanaka, Masanori Hashino, Makoto Kuroda	2021-01-29
EPI_ISL_893044	Asia	Japan	B.1.1.214	Yamagata Prefectural Institute of Public Health	Pathogen Genomics Center, National Institute of Infectious Diseases	Tsuyoshi Sekizuka, Kentaro Itokawa, Rina Tanaka, Masanori Hashino, Makoto Kuroda	2021-01-29
EPI_ISL_893045	Asia	Japan	B.1.1.214	Yamagata Prefectural Institute of Public Health	Pathogen Genomics Center, National Institute of Infectious Diseases	Tsuyoshi Sekizuka, Kentaro Itokawa, Rina Tanaka, Masanori Hashino, Makoto Kuroda	2021-01-29
EPI_ISL_893046	Asia	Japan	B.1.1.214	Yamagata Prefectural Institute of Public Health	Pathogen Genomics Center, National Institute of Infectious Diseases	Tsuyoshi Sekizuka, Kentaro Itokawa, Rina Tanaka, Masanori Hashino, Makoto Kuroda	2021-01-29
EPI_ISL_893049	Asia	Japan	B.1.1.214	Pathogen Genomics Center, National Institute of Infectious Diseases	Pathogen Genomics Center, National Institute of Infectious Diseases	Tsuyoshi Sekizuka, Kentaro Itokawa, Rina Tanaka, Masanori Hashino, Makoto Kuroda	2021-01-29
EPI_ISL_893050	Asia	Japan	B.1.1.214	Pathogen Genomics Center, National Institute of Infectious Diseases	Pathogen Genomics Center, National Institute of Infectious Diseases	Tsuyoshi Sekizuka, Kentaro Itokawa, Rina Tanaka, Masanori Hashino, Makoto Kuroda	2021-01-29
EPI_ISL_893051	Asia	Japan	B.1.1.214	Pathogen Genomics Center, National Institute of Infectious Diseases	Pathogen Genomics Center, National Institute of Infectious Diseases	Tsuyoshi Sekizuka, Kentaro Itokawa, Rina Tanaka, Masanori Hashino, Makoto Kuroda	2021-01-29
EPI_ISL_893052	Asia	Japan	B.1.1.214	Pathogen Genomics Center, National Institute of Infectious Diseases	Pathogen Genomics Center, National Institute of Infectious Diseases	Tsuyoshi Sekizuka, Kentaro Itokawa, Rina Tanaka, Masanori Hashino, Makoto Kuroda	2021-01-29
EPI_ISL_893053	Asia	Japan	B.1.1.214	Pathogen Genomics Center, National Institute of Infectious Diseases	Pathogen Genomics Center, National Institute of Infectious Diseases	Tsuyoshi Sekizuka, Kentaro Itokawa, Rina Tanaka, Masanori Hashino, Makoto Kuroda	2021-01-29
EPI_ISL_893054	Asia	Japan	B.1.1.214	Pathogen Genomics Center, National Institute of Infectious Diseases	Pathogen Genomics Center, National Institute of Infectious Diseases	Tsuyoshi Sekizuka, Kentaro Itokawa, Rina Tanaka, Masanori Hashino, Makoto Kuroda	2021-01-29
EPI_ISL_893055	Asia	Japan	B.1.1.214	Pathogen Genomics Center, National Institute of Infectious Diseases	Pathogen Genomics Center, National Institute of Infectious Diseases	Tsuyoshi Sekizuka, Kentaro Itokawa, Rina Tanaka, Masanori Hashino, Makoto Kuroda	2021-01-29
EPI_ISL_893056	Asia	Japan	B.1.1.214	Pathogen Genomics Center, National Institute of Infectious Diseases	Pathogen Genomics Center, National Institute of Infectious Diseases	Tsuyoshi Sekizuka, Kentaro Itokawa, Rina Tanaka, Masanori Hashino, Makoto Kuroda	2021-01-29
EPI_ISL_893057	Asia	Japan	B.1.1.214	Pathogen Genomics Center, National Institute of Infectious Diseases	Pathogen Genomics Center, National Institute of Infectious Diseases	Tsuyoshi Sekizuka, Kentaro Itokawa, Rina Tanaka, Masanori Hashino, Makoto Kuroda	2021-01-29
EPI_ISL_893058	Asia	Japan	B.1.1.214	Pathogen Genomics Center, National Institute of Infectious Diseases	Pathogen Genomics Center, National Institute of Infectious Diseases	Tsuyoshi Sekizuka, Kentaro Itokawa, Rina Tanaka, Masanori Hashino, Makoto Kuroda	2021-01-29
EPI_ISL_893059	Asia	Japan	B.1.1.214	Pathogen Genomics Center, National Institute of Infectious Diseases	Pathogen Genomics Center, National Institute of Infectious Diseases	Tsuyoshi Sekizuka, Kentaro Itokawa, Rina Tanaka, Masanori Hashino, Makoto Kuroda	2021-01-29
EPI_ISL_893060	Asia	Japan	B.1.1.214	Pathogen Genomics Center, National Institute of Infectious Diseases	Pathogen Genomics Center, National Institute of Infectious Diseases	Tsuyoshi Sekizuka, Kentaro Itokawa, Rina Tanaka, Masanori Hashino, Makoto Kuroda	2021-01-29
EPI_ISL_893061	Asia	Japan	B.1.1.214	Pathogen Genomics Center, National Institute of Infectious Diseases	Pathogen Genomics Center, National Institute of Infectious Diseases	Tsuyoshi Sekizuka, Kentaro Itokawa, Rina Tanaka, Masanori Hashino, Makoto Kuroda	2021-01-29
EPI_ISL_893062	Asia	Japan	B.1.1.284	Pathogen Genomics Center, National Institute of Infectious Diseases	Pathogen Genomics Center, National Institute of Infectious Diseases	Tsuyoshi Sekizuka, Kentaro Itokawa, Rina Tanaka, Masanori Hashino, Makoto Kuroda	2021-01-29
EPI_ISL_893063	Asia	Japan	B.1.1.214	Pathogen Genomics Center, National Institute of Infectious Diseases	Pathogen Genomics Center, National Institute of Infectious Diseases	Tsuyoshi Sekizuka, Kentaro Itokawa, Rina Tanaka, Masanori Hashino, Makoto Kuroda	2021-01-29
EPI_ISL_893064	Asia	Japan	B.1.1.214	Pathogen Genomics Center, National Institute of Infectious Diseases	Pathogen Genomics Center, National Institute of Infectious Diseases	Tsuyoshi Sekizuka, Kentaro Itokawa, Rina Tanaka, Masanori Hashino, Makoto Kuroda	2021-01-29
EPI_ISL_893065	Asia	Japan	B.1.1.214	Pathogen Genomics Center, National Institute of Infectious Diseases	Pathogen Genomics Center, National Institute of Infectious Diseases	Tsuyoshi Sekizuka, Kentaro Itokawa, Rina Tanaka, Masanori Hashino, Makoto Kuroda	2021-01-29
EPI_ISL_893066	Asia	Japan	B.1.1.214	Pathogen Genomics Center, National Institute of Infectious Diseases	Pathogen Genomics Center, National Institute of Infectious Diseases	Tsuyoshi Sekizuka, Kentaro Itokawa, Rina Tanaka, Masanori Hashino, Makoto Kuroda	2021-01-29
EPI_ISL_893092	Asia	Japan	B.1.1.214	Toyama Institute of Health	Pathogen Genomics Center, National Institute of Infectious Diseases	Tsuyoshi Sekizuka, Kentaro Itokawa, Rina Tanaka, Masanori Hashino, Makoto Kuroda	2021-01-29
EPI_ISL_893093	Asia	Japan	B.1.1.214	Toyama Institute of Health	Pathogen Genomics Center, National Institute of Infectious Diseases	Tsuyoshi Sekizuka, Kentaro Itokawa, Rina Tanaka, Masanori Hashino, Makoto Kuroda	2021-01-29
EPI_ISL_893371	Asia	Japan	B.1.1.214	Department of Infectious Diseases, Kobe Institute of Health	Department of Infectious Diseases, Kobe Institute of Health	Ryohei Nomoto, Tomotada Iwamoto, Tsuyoshi Sekizuka, Kentaro Itokawa, Rina Tanaka, Masanori Hashino, Makoto Kuroda	2021-01-29
EPI_ISL_894298	Asia	Japan	B.1.1.284	Pathogen Genomics Center, National Institute of Infectious Diseases	Pathogen Genomics Center, National Institute of Infectious Diseases	Tsuyoshi Sekizuka, Kentaro Itokawa, Rina Tanaka, Masanori Hashino, Makoto Kuroda	2021-01-29
EPI_ISL_894325	Asia	Japan	B.1.1.214	Pathogen Genomics Center, National Institute of Infectious Diseases	Pathogen Genomics Center, National Institute of Infectious Diseases	Tsuyoshi Sekizuka, Kentaro Itokawa, Rina Tanaka, Masanori Hashino, Makoto Kuroda	2021-01-29
EPI_ISL_894326	Asia	Japan	B.1.1.214	Pathogen Genomics Center, National Institute of Infectious Diseases	Pathogen Genomics Center, National Institute of Infectious Diseases	Tsuyoshi Sekizuka, Kentaro Itokawa, Rina Tanaka, Masanori Hashino, Makoto Kuroda	2021-01-29
EPI_ISL_894340	Asia	Japan	B.1.1	Pathogen Genomics Center, National Institute of Infectious Diseases	Pathogen Genomics Center, National Institute of Infectious Diseases	Tsuyoshi Sekizuka, Kentaro Itokawa, Rina Tanaka, Masanori Hashino, Makoto Kuroda	2021-01-29
EPI_ISL_894341	Asia	Japan	B.1.1.284	Pathogen Genomics Center, National Institute of Infectious Diseases	Pathogen Genomics Center, National Institute of Infectious Diseases	Tsuyoshi Sekizuka, Kentaro Itokawa, Rina Tanaka, Masanori Hashino, Makoto Kuroda	2021-01-29
EPI_ISL_894345	Asia	Japan	B.1.1.214	Pathogen Genomics Center, National Institute of Infectious Diseases	Pathogen Genomics Center, National Institute of Infectious Diseases	Tsuyoshi Sekizuka, Kentaro Itokawa, Rina Tanaka, Masanori Hashino, Makoto Kuroda	2021-01-29
EPI_ISL_894346	Asia	Japan	B.1.1.214	Pathogen Genomics Center, National Institute of Infectious Diseases	Pathogen Genomics Center, National Institute of Infectious Diseases	Tsuyoshi Sekizuka, Kentaro Itokawa, Rina Tanaka, Masanori Hashino, Makoto Kuroda	2021-01-29
EPI_ISL_894347	Asia	Japan	B.1.1.214	Pathogen Genomics Center, National Institute of Infectious Diseases	Pathogen Genomics Center, National Institute of Infectious Diseases	Tsuyoshi Sekizuka, Kentaro Itokawa, Rina Tanaka, Masanori Hashino, Makoto Kuroda	2021-01-29
EPI_ISL_894698	Asia	Japan	B.1.1.214	Fukuoka Institute of Health and Environmental Sciences	Pathogen Genomics Center, National Institute of Infectious Diseases	Tsuyoshi Sekizuka, Kentaro Itokawa, Rina Tanaka, Masanori Hashino, Makoto Kuroda	2021-01-29
EPI_ISL_894699	Asia	Japan	B.1.1.214	Fukuoka Institute of Health and Environmental Sciences	Pathogen Genomics Center, National Institute of Infectious Diseases	Tsuyoshi Sekizuka, Kentaro Itokawa, Rina Tanaka, Masanori Hashino, Makoto Kuroda	2021-01-29
EPI_ISL_894700	Asia	Japan	B.1.1.214	Fukuoka Institute of Health and Environmental Sciences	Pathogen Genomics Center, National Institute of Infectious Diseases	Tsuyoshi Sekizuka, Kentaro Itokawa, Rina Tanaka, Masanori Hashino, Makoto Kuroda	2021-01-29
EPI_ISL_894701	Asia	Japan	B.1.1.214	Fukuoka Institute of Health and Environmental Sciences	Pathogen Genomics Center, National Institute of Infectious Diseases	Tsuyoshi Sekizuka, Kentaro Itokawa, Rina Tanaka, Masanori Hashino, Makoto Kuroda	2021-01-29
EPI_ISL_894702	Asia	Japan	B.1.1.214	Fukuoka Institute of Health and Environmental Sciences	Pathogen Genomics Center, National Institute of Infectious Diseases	Tsuyoshi Sekizuka, Kentaro Itokawa, Rina Tanaka, Masanori Hashino, Makoto Kuroda	2021-01-29
EPI_ISL_894703	Asia	Japan	B.1.1.214	Fukuoka Institute of Health and Environmental Sciences	Pathogen Genomics Center, National Institute of Infectious Diseases	Tsuyoshi Sekizuka, Kentaro Itokawa, Rina Tanaka, Masanori Hashino, Makoto Kuroda	2021-01-29
EPI_ISL_894704	Asia	Japan	B.1.1.284	Fukuoka Institute of Health and Environmental Sciences	Pathogen Genomics Center, National Institute of Infectious Diseases	Tsuyoshi Sekizuka, Kentaro Itokawa, Rina Tanaka, Masanori Hashino, Makoto Kuroda	2021-01-29
EPI_ISL_894705	Asia	Japan	B.1.1.214	Fukuoka Institute of Health and Environmental Sciences	Pathogen Genomics Center, National Institute of Infectious Diseases	Tsuyoshi Sekizuka, Kentaro Itokawa, Rina Tanaka, Masanori Hashino, Makoto Kuroda	2021-01-29
EPI_ISL_894706	Asia	Japan	B.1.1.214	Fukuoka Institute of Health and Environmental Sciences	Pathogen Genomics Center, National Institute of Infectious Diseases	Tsuyoshi Sekizuka, Kentaro Itokawa, Rina Tanaka, Masanori Hashino, Makoto Kuroda	2021-01-29
EPI_ISL_894707	Asia	Japan	B.1.1.214	Fukuoka Institute of Health and Environmental Sciences	Pathogen Genomics Center, National Institute of Infectious Diseases	Tsuyoshi Sekizuka, Kentaro Itokawa, Rina Tanaka, Masanori Hashino, Makoto Kuroda	2021-01-29
EPI_ISL_894708	Asia	Japan	B.1.1.214	Fukuoka Institute of Health and Environmental Sciences	Pathogen Genomics Center, National Institute of Infectious Diseases	Tsuyoshi Sekizuka, Kentaro Itokawa, Rina Tanaka, Masanori Hashino, Makoto Kuroda	2021-01-29
EPI_ISL_894709	Asia	Japan	B.1.1.214	Fukuoka Institute of Health and Environmental Sciences	Pathogen Genomics Center, National Institute of Infectious Diseases	Tsuyoshi Sekizuka, Kentaro Itokawa, Rina Tanaka, Masanori Hashino, Makoto Kuroda	2021-01-29
EPI_ISL_894710	Asia	Japan	B.1.1.214	Fukuoka Institute of Health and Environmental Sciences	Pathogen Genomics Center, National Institute of Infectious Diseases	Tsuyoshi Sekizuka, Kentaro Itokawa, Rina Tanaka, Masanori Hashino, Makoto Kuroda	2021-01-29
EPI_ISL_894711	Asia	Japan	B.1.1.214	Fukuoka Institute of Health and Environmental Sciences	Pathogen Genomics Center, National Institute of Infectious Diseases	Tsuyoshi Sekizuka, Kentaro Itokawa, Rina Tanaka, Masanori Hashino, Makoto Kuroda	2021-01-29
EPI_ISL_894712	Asia	Japan	B.1.1.214	Fukuoka Institute of Health and Environmental Sciences	Pathogen Genomics Center, National Institute of Infectious Diseases	Tsuyoshi Sekizuka, Kentaro Itokawa, Rina Tanaka, Masanori Hashino, Makoto Kuroda	2021-01-29
EPI_ISL_894713	Asia	Japan	B.1.1.214	Fukuoka Institute of Health and Environmental Sciences	Pathogen Genomics Center, National Institute of Infectious Diseases	Tsuyoshi Sekizuka, Kentaro Itokawa, Rina Tanaka, Masanori Hashino, Makoto Kuroda	2021-01-29
EPI_ISL_894714	Asia	Japan	B.1.1.214	Fukuoka Institute of Health and Environmental Sciences	Pathogen Genomics Center, National Institute of Infectious Diseases	Tsuyoshi Sekizuka, Kentaro Itokawa, Rina Tanaka, Masanori Hashino, Makoto Kuroda	2021-01-29
EPI_ISL_894715	Asia	Japan	B.1.1.214	Fukuoka Institute of Health and Environmental Sciences	Pathogen Genomics Center, National Institute of Infectious Diseases	Tsuyoshi Sekizuka, Kentaro Itokawa, Rina Tanaka, Masanori Hashino, Makoto Kuroda	2021-01-29
EPI_ISL_894716	Asia	Japan	B.1.1.214	Fukuoka Institute of Health and Environmental Sciences	Pathogen Genomics Center, National Institute of Infectious Diseases	Tsuyoshi Sekizuka, Kentaro Itokawa, Rina Tanaka, Masanori Hashino, Makoto Kuroda	2021-01-29
EPI_ISL_894717	Asia	Japan	B.1.1.214	Fukuoka Institute of Health and Environmental Sciences	Pathogen Genomics Center, National Institute of Infectious Diseases	Tsuyoshi Sekizuka, Kentaro Itokawa, Rina Tanaka, Masanori Hashino, Makoto Kuroda	2021-01-29
EPI_ISL_894718	Asia	Japan	B.1.1.214	Fukuoka Institute of Health and Environmental Sciences	Pathogen Genomics Center, National Institute of Infectious Diseases	Tsuyoshi Sekizuka, Kentaro Itokawa, Rina Tanaka, Masanori Hashino, Makoto Kuroda	2021-01-29
EPI_ISL_894719	Asia	Japan	B.1.1.214	Fukuoka Institute of Health and Environmental Sciences	Pathogen Genomics Center, National Institute of Infectious Diseases	Tsuyoshi Sekizuka, Kentaro Itokawa, Rina Tanaka, Masanori Hashino, Makoto Kuroda	2021-01-29
EPI_ISL_894720	Asia	Japan	B.1.1.214	Fukuoka Institute of Health and Environmental Sciences	Pathogen Genomics Center, National Institute of Infectious Diseases	Tsuyoshi Sekizuka, Kentaro Itokawa, Rina Tanaka, Masanori Hashino, Makoto Kuroda	2021-01-29
EPI_ISL_894721	Asia	Japan	B.1.1.214	Fukuoka Institute of Health and Environmental Sciences	Pathogen Genomics Center, National Institute of Infectious Diseases	Tsuyoshi Sekizuka, Kentaro Itokawa, Rina Tanaka, Masanori Hashino, Makoto Kuroda	2021-01-29
EPI_ISL_894820	Asia	Japan	B.1.1.214	Pathogen Genomics Center, National Institute of Infectious Diseases	Pathogen Genomics Center, National Institute of Infectious Diseases	Tsuyoshi Sekizuka, Kentaro Itokawa, Rina Tanaka, Masanori Hashino, Makoto Kuroda	2021-01-29
EPI_ISL_894821	Asia	Japan	B.1.1.214	Pathogen Genomics Center, National Institute of Infectious Diseases	Pathogen Genomics Center, National Institute of Infectious Diseases	Tsuyoshi Sekizuka, Kentaro Itokawa, Rina Tanaka, Masanori Hashino, Makoto Kuroda	2021-01-29
EPI_ISL_894822	Asia	Japan	B.1.1.284	Pathogen Genomics Center, National Institute of Infectious Diseases	Pathogen Genomics Center, National Institute of Infectious Diseases	Tsuyoshi Sekizuka, Kentaro Itokawa, Rina Tanaka, Masanori Hashino, Makoto Kuroda	2021-01-29
EPI_ISL_894823	Asia	Japan	B.1.1.284	Pathogen Genomics Center, National Institute of Infectious Diseases	Pathogen Genomics Center, National Institute of Infectious Diseases	Tsuyoshi Sekizuka, Kentaro Itokawa, Rina Tanaka, Masanori Hashino, Makoto Kuroda	2021-01-29
EPI_ISL_894824	Asia	Japan	B.1.1.284	Pathogen Genomics Center, National Institute of Infectious Diseases	Pathogen Genomics Center, National Institute of Infectious Diseases	Tsuyoshi Sekizuka, Kentaro Itokawa, Rina Tanaka, Masanori Hashino, Makoto Kuroda	2021-01-29
EPI_ISL_894825	Asia	Japan	B.1.1.284	Pathogen Genomics Center, National Institute of Infectious Diseases	Pathogen Genomics Center, National Institute of Infectious Diseases	Tsuyoshi Sekizuka, Kentaro Itokawa, Rina Tanaka, Masanori Hashino, Makoto Kuroda	2021-01-29
EPI_ISL_894826	Asia	Japan	B.1.1.284	Pathogen Genomics Center, National Institute of Infectious Diseases	Pathogen Genomics Center, National Institute of Infectious Diseases	Tsuyoshi Sekizuka, Kentaro Itokawa, Rina Tanaka, Masanori Hashino, Makoto Kuroda	2021-01-29
EPI_ISL_894827	Asia	Japan	B.1.1.284	Pathogen Genomics Center, National Institute of Infectious Diseases	Pathogen Genomics Center, National Institute of Infectious Diseases	Tsuyoshi Sekizuka, Kentaro Itokawa, Rina Tanaka, Masanori Hashino, Makoto Kuroda	2021-01-29
EPI_ISL_894828	Asia	Japan	B.1.1.284	Pathogen Genomics Center, National Institute of Infectious Diseases	Pathogen Genomics Center, National Institute of Infectious Diseases	Tsuyoshi Sekizuka, Kentaro Itokawa, Rina Tanaka, Masanori Hashino, Makoto Kuroda	2021-01-29
EPI_ISL_894829	Asia	Japan	B.1.1.284	Pathogen Genomics Center, National Institute of Infectious Diseases	Pathogen Genomics Center, National Institute of Infectious Diseases	Tsuyoshi Sekizuka, Kentaro Itokawa, Rina Tanaka, Masanori Hashino, Makoto Kuroda	2021-01-29
EPI_ISL_894830	Asia	Japan	B.1.1.284	Pathogen Genomics Center, National Institute of Infectious Diseases	Pathogen Genomics Center, National Institute of Infectious Diseases	Tsuyoshi Sekizuka, Kentaro Itokawa, Rina Tanaka, Masanori Hashino, Makoto Kuroda	2021-01-29
EPI_ISL_894831	Asia	Japan	B.1.1.214	Pathogen Genomics Center, National Institute of Infectious Diseases	Pathogen Genomics Center, National Institute of Infectious Diseases	Tsuyoshi Sekizuka, Kentaro Itokawa, Rina Tanaka, Masanori Hashino, Makoto Kuroda	2021-01-29
EPI_ISL_894832	Asia	Japan	B.1.1.214	Pathogen Genomics Center, National Institute of Infectious Diseases	Pathogen Genomics Center, National Institute of Infectious Diseases	Tsuyoshi Sekizuka, Kentaro Itokawa, Rina Tanaka, Masanori Hashino, Makoto Kuroda	2021-01-29
EPI_ISL_894833	Asia	Japan	B.1.1.214	Pathogen Genomics Center, National Institute of Infectious Diseases	Pathogen Genomics Center, National Institute of Infectious Diseases	Tsuyoshi Sekizuka, Kentaro Itokawa, Rina Tanaka, Masanori Hashino, Makoto Kuroda	2021-01-29
EPI_ISL_894834	Asia	Japan	B.1.1.284	Pathogen Genomics Center, National Institute of Infectious Diseases	Pathogen Genomics Center, National Institute of Infectious Diseases	Tsuyoshi Sekizuka, Kentaro Itokawa, Rina Tanaka, Masanori Hashino, Makoto Kuroda	2021-01-29
EPI_ISL_894835	Asia	Japan	B.1.1.284	Pathogen Genomics Center, National Institute of Infectious Diseases	Pathogen Genomics Center, National Institute of Infectious Diseases	Tsuyoshi Sekizuka, Kentaro Itokawa, Rina Tanaka, Masanori Hashino, Makoto Kuroda	2021-01-29
EPI_ISL_894836	Asia	Japan	B.1.1.284	Pathogen Genomics Center, National Institute of Infectious Diseases	Pathogen Genomics Center, National Institute of Infectious Diseases	Tsuyoshi Sekizuka, Kentaro Itokawa, Rina Tanaka, Masanori Hashino, Makoto Kuroda	2021-01-29
EPI_ISL_894837	Asia	Japan	B.1.1.284	Pathogen Genomics Center, National Institute of Infectious Diseases	Pathogen Genomics Center, National Institute of Infectious Diseases	Tsuyoshi Sekizuka, Kentaro Itokawa, Rina Tanaka, Masanori Hashino, Makoto Kuroda	2021-01-29
EPI_ISL_894838	Asia	Japan	B.1.1.284	Pathogen Genomics Center, National Institute of Infectious Diseases	Pathogen Genomics Center, National Institute of Infectious Diseases	Tsuyoshi Sekizuka, Kentaro Itokawa, Rina Tanaka, Masanori Hashino, Makoto Kuroda	2021-01-29
EPI_ISL_894839	Asia	Japan	B.1.1.284	Pathogen Genomics Center, National Institute of Infectious Diseases	Pathogen Genomics Center, National Institute of Infectious Diseases	Tsuyoshi Sekizuka, Kentaro Itokawa, Rina Tanaka, Masanori Hashino, Makoto Kuroda	2021-01-29
EPI_ISL_894840	Asia	Japan	B.1.1.284	Pathogen Genomics Center, National Institute of Infectious Diseases	Pathogen Genomics Center, National Institute of Infectious Diseases	Tsuyoshi Sekizuka, Kentaro Itokawa, Rina Tanaka, Masanori Hashino, Makoto Kuroda	2021-01-29
EPI_ISL_894841	Asia	Japan	B.1.1.284	Pathogen Genomics Center, National Institute of Infectious Diseases	Pathogen Genomics Center, National Institute of Infectious Diseases	Tsuyoshi Sekizuka, Kentaro Itokawa, Rina Tanaka, Masanori Hashino, Makoto Kuroda	2021-01-29
EPI_ISL_894842	Asia	Japan	B.1.1.284	Pathogen Genomics Center, National Institute of Infectious Diseases	Pathogen Genomics Center, National Institute of Infectious Diseases	Tsuyoshi Sekizuka, Kentaro Itokawa, Rina Tanaka, Masanori Hashino, Makoto Kuroda	2021-01-29
EPI_ISL_894843	Asia	Japan	B.1.1.214	Pathogen Genomics Center, National Institute of Infectious Diseases	Pathogen Genomics Center, National Institute of Infectious Diseases	Tsuyoshi Sekizuka, Kentaro Itokawa, Rina Tanaka, Masanori Hashino, Makoto Kuroda	2021-01-29
EPI_ISL_894844	Asia	Japan	B.1.1.284	Pathogen Genomics Center, National Institute of Infectious Diseases	Pathogen Genomics Center, National Institute of Infectious Diseases	Tsuyoshi Sekizuka, Kentaro Itokawa, Rina Tanaka, Masanori Hashino, Makoto Kuroda	2021-01-29
EPI_ISL_894845	Asia	Japan	B.1.1.284	Pathogen Genomics Center, National Institute of Infectious Diseases	Pathogen Genomics Center, National Institute of Infectious Diseases	Tsuyoshi Sekizuka, Kentaro Itokawa, Rina Tanaka, Masanori Hashino, Makoto Kuroda	2021-01-29
EPI_ISL_894846	Asia	Japan	B.1.1.284	Pathogen Genomics Center, National Institute of Infectious Diseases	Pathogen Genomics Center, National Institute of Infectious Diseases	Tsuyoshi Sekizuka, Kentaro Itokawa, Rina Tanaka, Masanori Hashino, Makoto Kuroda	2021-01-29
EPI_ISL_894847	Asia	Japan	B.1.1.284	Pathogen Genomics Center, National Institute of Infectious Diseases	Pathogen Genomics Center, National Institute of Infectious Diseases	Tsuyoshi Sekizuka, Kentaro Itokawa, Rina Tanaka, Masanori Hashino, Makoto Kuroda	2021-01-29
EPI_ISL_894848	Asia	Japan	B.1.1.284	Pathogen Genomics Center, National Institute of Infectious Diseases	Pathogen Genomics Center, National Institute of Infectious Diseases	Tsuyoshi Sekizuka, Kentaro Itokawa, Rina Tanaka, Masanori Hashino, Makoto Kuroda	2021-01-29
EPI_ISL_894849	Asia	Japan	B.1.1.284	Pathogen Genomics Center, National Institute of Infectious Diseases	Pathogen Genomics Center, National Institute of Infectious Diseases	Tsuyoshi Sekizuka, Kentaro Itokawa, Rina Tanaka, Masanori Hashino, Makoto Kuroda	2021-01-29
EPI_ISL_894850	Asia	Japan	B.1.1.284	Pathogen Genomics Center, National Institute of Infectious Diseases	Pathogen Genomics Center, National Institute of Infectious Diseases	Tsuyoshi Sekizuka, Kentaro Itokawa, Rina Tanaka, Masanori Hashino, Makoto Kuroda	2021-01-29
EPI_ISL_894851	Asia	Japan	B.1.1.284	Pathogen Genomics Center, National Institute of Infectious Diseases	Pathogen Genomics Center, National Institute of Infectious Diseases	Tsuyoshi Sekizuka, Kentaro Itokawa, Rina Tanaka, Masanori Hashino, Makoto Kuroda	2021-01-29
EPI_ISL_894852	Asia	Japan	B.1.1.284	Pathogen Genomics Center, National Institute of Infectious Diseases	Pathogen Genomics Center, National Institute of Infectious Diseases	Tsuyoshi Sekizuka, Kentaro Itokawa, Rina Tanaka, Masanori Hashino, Makoto Kuroda	2021-01-29
EPI_ISL_894853	Asia	Japan	B.1.1.10	Pathogen Genomics Center, National Institute of Infectious Diseases	Pathogen Genomics Center, National Institute of Infectious Diseases	Tsuyoshi Sekizuka, Kentaro Itokawa, Rina Tanaka, Masanori Hashino, Makoto Kuroda	2021-01-29
EPI_ISL_894854	Asia	Japan	B.1.1.284	Pathogen Genomics Center, National Institute of Infectious Diseases	Pathogen Genomics Center, National Institute of Infectious Diseases	Tsuyoshi Sekizuka, Kentaro Itokawa, Rina Tanaka, Masanori Hashino, Makoto Kuroda	2021-01-29
EPI_ISL_894855	Asia	Japan	B.1.1.284	Pathogen Genomics Center, National Institute of Infectious Diseases	Pathogen Genomics Center, National Institute of Infectious Diseases	Tsuyoshi Sekizuka, Kentaro Itokawa, Rina Tanaka, Masanori Hashino, Makoto Kuroda	2021-01-29
EPI_ISL_894856	Asia	Japan	B.1.1.284	Pathogen Genomics Center, National Institute of Infectious Diseases	Pathogen Genomics Center, National Institute of Infectious Diseases	Tsuyoshi Sekizuka, Kentaro Itokawa, Rina Tanaka, Masanori Hashino, Makoto Kuroda	2021-01-29
EPI_ISL_894857	Asia	Japan	B.1.1.284	Pathogen Genomics Center, National Institute of Infectious Diseases	Pathogen Genomics Center, National Institute of Infectious Diseases	Tsuyoshi Sekizuka, Kentaro Itokawa, Rina Tanaka, Masanori Hashino, Makoto Kuroda	2021-01-29
EPI_ISL_894858	Asia	Japan	B.1.1.284	Pathogen Genomics Center, National Institute of Infectious Diseases	Pathogen Genomics Center, National Institute of Infectious Diseases	Tsuyoshi Sekizuka, Kentaro Itokawa, Rina Tanaka, Masanori Hashino, Makoto Kuroda	2021-01-29
EPI_ISL_894859	Asia	Japan	B.1.1.214	Pathogen Genomics Center, National Institute of Infectious Diseases	Pathogen Genomics Center, National Institute of Infectious Diseases	Tsuyoshi Sekizuka, Kentaro Itokawa, Rina Tanaka, Masanori Hashino, Makoto Kuroda	2021-01-29
EPI_ISL_894860	Asia	Japan	B.1.1.214	Pathogen Genomics Center, National Institute of Infectious Diseases	Pathogen Genomics Center, National Institute of Infectious Diseases	Tsuyoshi Sekizuka, Kentaro Itokawa, Rina Tanaka, Masanori Hashino, Makoto Kuroda	2021-01-29
EPI_ISL_894922	Asia	Japan	B.1.1.284	Pathogen Genomics Center, National Institute of Infectious Diseases	Pathogen Genomics Center, National Institute of Infectious Diseases	Tsuyoshi Sekizuka, Kentaro Itokawa, Rina Tanaka, Masanori Hashino, Makoto Kuroda	2021-01-29
EPI_ISL_894923	Asia	Japan	B.1.1.284	Pathogen Genomics Center, National Institute of Infectious Diseases	Pathogen Genomics Center, National Institute of Infectious Diseases	Tsuyoshi Sekizuka, Kentaro Itokawa, Rina Tanaka, Masanori Hashino, Makoto Kuroda	2021-01-29
EPI_ISL_895152	Asia	Japan	B.1.1.214	Pathogen Genomics Center, National Institute of Infectious Diseases	Pathogen Genomics Center, National Institute of Infectious Diseases	Tsuyoshi Sekizuka, Kentaro Itokawa, Rina Tanaka, Masanori Hashino, Makoto Kuroda	2021-01-29
EPI_ISL_895153	Asia	Japan	B.1.1.214	Pathogen Genomics Center, National Institute of Infectious Diseases	Pathogen Genomics Center, National Institute of Infectious Diseases	Tsuyoshi Sekizuka, Kentaro Itokawa, Rina Tanaka, Masanori Hashino, Makoto Kuroda	2021-01-29
EPI_ISL_895154	Asia	Japan	B.1.1.214	Pathogen Genomics Center, National Institute of Infectious Diseases	Pathogen Genomics Center, National Institute of Infectious Diseases	Tsuyoshi Sekizuka, Kentaro Itokawa, Rina Tanaka, Masanori Hashino, Makoto Kuroda	2021-01-29
EPI_ISL_895155	Asia	Japan	B.1.1.214	Pathogen Genomics Center, National Institute of Infectious Diseases	Pathogen Genomics Center, National Institute of Infectious Diseases	Tsuyoshi Sekizuka, Kentaro Itokawa, Rina Tanaka, Masanori Hashino, Makoto Kuroda	2021-01-29
EPI_ISL_895156	Asia	Japan	B.1.1.214	Pathogen Genomics Center, National Institute of Infectious Diseases	Pathogen Genomics Center, National Institute of Infectious Diseases	Tsuyoshi Sekizuka, Kentaro Itokawa, Rina Tanaka, Masanori Hashino, Makoto Kuroda	2021-01-29
EPI_ISL_895157	Asia	Japan	B.1.1.214	Pathogen Genomics Center, National Institute of Infectious Diseases	Pathogen Genomics Center, National Institute of Infectious Diseases	Tsuyoshi Sekizuka, Kentaro Itokawa, Rina Tanaka, Masanori Hashino, Makoto Kuroda	2021-01-29
EPI_ISL_895158	Asia	Japan	B.1.1.214	Pathogen Genomics Center, National Institute of Infectious Diseases	Pathogen Genomics Center, National Institute of Infectious Diseases	Tsuyoshi Sekizuka, Kentaro Itokawa, Rina Tanaka, Masanori Hashino, Makoto Kuroda	2021-01-29
EPI_ISL_895159	Asia	Japan	B.1.1.214	Pathogen Genomics Center, National Institute of Infectious Diseases	Pathogen Genomics Center, National Institute of Infectious Diseases	Tsuyoshi Sekizuka, Kentaro Itokawa, Rina Tanaka, Masanori Hashino, Makoto Kuroda	2021-01-29
EPI_ISL_895290	Asia	Japan	B.1.1.214	Pathogen Genomics Center, National Institute of Infectious Diseases	Pathogen Genomics Center, National Institute of Infectious Diseases	Tsuyoshi Sekizuka, Kentaro Itokawa, Rina Tanaka, Masanori Hashino, Makoto Kuroda	2021-01-29
EPI_ISL_895291	Asia	Japan	B.1.1.214	Pathogen Genomics Center, National Institute of Infectious Diseases	Pathogen Genomics Center, National Institute of Infectious Diseases	Tsuyoshi Sekizuka, Kentaro Itokawa, Rina Tanaka, Masanori Hashino, Makoto Kuroda	2021-01-29
EPI_ISL_895292	Asia	Japan	B.1.1.214	Pathogen Genomics Center, National Institute of Infectious Diseases	Pathogen Genomics Center, National Institute of Infectious Diseases	Tsuyoshi Sekizuka, Kentaro Itokawa, Rina Tanaka, Masanori Hashino, Makoto Kuroda	2021-01-29
EPI_ISL_895293	Asia	Japan	B.1.1.214	Pathogen Genomics Center, National Institute of Infectious Diseases	Pathogen Genomics Center, National Institute of Infectious Diseases	Tsuyoshi Sekizuka, Kentaro Itokawa, Rina Tanaka, Masanori Hashino, Makoto Kuroda	2021-01-29
EPI_ISL_895294	Asia	Japan	B.1.1.214	Pathogen Genomics Center, National Institute of Infectious Diseases	Pathogen Genomics Center, National Institute of Infectious Diseases	Tsuyoshi Sekizuka, Kentaro Itokawa, Rina Tanaka, Masanori Hashino, Makoto Kuroda	2021-01-29
EPI_ISL_895295	Asia	Japan	B.1.1.214	Pathogen Genomics Center, National Institute of Infectious Diseases	Pathogen Genomics Center, National Institute of Infectious Diseases	Tsuyoshi Sekizuka, Kentaro Itokawa, Rina Tanaka, Masanori Hashino, Makoto Kuroda	2021-01-29
EPI_ISL_895296	Asia	Japan	B.1.1.214	Pathogen Genomics Center, National Institute of Infectious Diseases	Pathogen Genomics Center, National Institute of Infectious Diseases	Tsuyoshi Sekizuka, Kentaro Itokawa, Rina Tanaka, Masanori Hashino, Makoto Kuroda	2021-01-29
EPI_ISL_895297	Asia	Japan	B.1.1.214	Pathogen Genomics Center, National Institute of Infectious Diseases	Pathogen Genomics Center, National Institute of Infectious Diseases	Tsuyoshi Sekizuka, Kentaro Itokawa, Rina Tanaka, Masanori Hashino, Makoto Kuroda	2021-01-29
EPI_ISL_895298	Asia	Japan	B.1.1.214	Pathogen Genomics Center, National Institute of Infectious Diseases	Pathogen Genomics Center, National Institute of Infectious Diseases	Tsuyoshi Sekizuka, Kentaro Itokawa, Rina Tanaka, Masanori Hashino, Makoto Kuroda	2021-01-29
EPI_ISL_895299	Asia	Japan	B.1.1.214	Pathogen Genomics Center, National Institute of Infectious Diseases	Pathogen Genomics Center, National Institute of Infectious Diseases	Tsuyoshi Sekizuka, Kentaro Itokawa, Rina Tanaka, Masanori Hashino, Makoto Kuroda	2021-01-29
EPI_ISL_895300	Asia	Japan	B.1.1.214	Pathogen Genomics Center, National Institute of Infectious Diseases	Pathogen Genomics Center, National Institute of Infectious Diseases	Tsuyoshi Sekizuka, Kentaro Itokawa, Rina Tanaka, Masanori Hashino, Makoto Kuroda	2021-01-29
EPI_ISL_895301	Asia	Japan	B.1.1.214	Pathogen Genomics Center, National Institute of Infectious Diseases	Pathogen Genomics Center, National Institute of Infectious Diseases	Tsuyoshi Sekizuka, Kentaro Itokawa, Rina Tanaka, Masanori Hashino, Makoto Kuroda	2021-01-29
EPI_ISL_895302	Asia	Japan	B.1.1.214	Pathogen Genomics Center, National Institute of Infectious Diseases	Pathogen Genomics Center, National Institute of Infectious Diseases	Tsuyoshi Sekizuka, Kentaro Itokawa, Rina Tanaka, Masanori Hashino, Makoto Kuroda	2021-01-29
EPI_ISL_895584	Asia	Japan	B.1.1.214	Pathogen Genomics Center, National Institute of Infectious Diseases	Pathogen Genomics Center, National Institute of Infectious Diseases	Tsuyoshi Sekizuka, Kentaro Itokawa, Rina Tanaka, Masanori Hashino, Makoto Kuroda	2021-01-29
EPI_ISL_895585	Asia	Japan	B.1.1.214	Pathogen Genomics Center, National Institute of Infectious Diseases	Pathogen Genomics Center, National Institute of Infectious Diseases	Tsuyoshi Sekizuka, Kentaro Itokawa, Rina Tanaka, Masanori Hashino, Makoto Kuroda	2021-01-29
EPI_ISL_895586	Asia	Japan	B.1.1.214	Pathogen Genomics Center, National Institute of Infectious Diseases	Pathogen Genomics Center, National Institute of Infectious Diseases	Tsuyoshi Sekizuka, Kentaro Itokawa, Rina Tanaka, Masanori Hashino, Makoto Kuroda	2021-01-29
EPI_ISL_895587	Asia	Japan	B.1.1.284	Pathogen Genomics Center, National Institute of Infectious Diseases	Pathogen Genomics Center, National Institute of Infectious Diseases	Tsuyoshi Sekizuka, Kentaro Itokawa, Rina Tanaka, Masanori Hashino, Makoto Kuroda	2021-01-29
EPI_ISL_895588	Asia	Japan	B.1.1.284	Pathogen Genomics Center, National Institute of Infectious Diseases	Pathogen Genomics Center, National Institute of Infectious Diseases	Tsuyoshi Sekizuka, Kentaro Itokawa, Rina Tanaka, Masanori Hashino, Makoto Kuroda	2021-01-29
EPI_ISL_895589	Asia	Japan	B.1.1.284	Pathogen Genomics Center, National Institute of Infectious Diseases	Pathogen Genomics Center, National Institute of Infectious Diseases	Tsuyoshi Sekizuka, Kentaro Itokawa, Rina Tanaka, Masanori Hashino, Makoto Kuroda	2021-01-29
EPI_ISL_895590	Asia	Japan	B.1.1.284	Pathogen Genomics Center, National Institute of Infectious Diseases	Pathogen Genomics Center, National Institute of Infectious Diseases	Tsuyoshi Sekizuka, Kentaro Itokawa, Rina Tanaka, Masanori Hashino, Makoto Kuroda	2021-01-29
EPI_ISL_895591	Asia	Japan	B.1.1.284	Pathogen Genomics Center, National Institute of Infectious Diseases	Pathogen Genomics Center, National Institute of Infectious Diseases	Tsuyoshi Sekizuka, Kentaro Itokawa, Rina Tanaka, Masanori Hashino, Makoto Kuroda	2021-01-29
EPI_ISL_895592	Asia	Japan	B.1.1.214	Pathogen Genomics Center, National Institute of Infectious Diseases	Pathogen Genomics Center, National Institute of Infectious Diseases	Tsuyoshi Sekizuka, Kentaro Itokawa, Rina Tanaka, Masanori Hashino, Makoto Kuroda	2021-01-29
EPI_ISL_895593	Asia	Japan	B.1.1.284	Pathogen Genomics Center, National Institute of Infectious Diseases	Pathogen Genomics Center, National Institute of Infectious Diseases	Tsuyoshi Sekizuka, Kentaro Itokawa, Rina Tanaka, Masanori Hashino, Makoto Kuroda	2021-01-29
EPI_ISL_895594	Asia	Japan	B.1.1.284	Pathogen Genomics Center, National Institute of Infectious Diseases	Pathogen Genomics Center, National Institute of Infectious Diseases	Tsuyoshi Sekizuka, Kentaro Itokawa, Rina Tanaka, Masanori Hashino, Makoto Kuroda	2021-01-29
EPI_ISL_895595	Asia	Japan	B.1.346	Pathogen Genomics Center, National Institute of Infectious Diseases	Pathogen Genomics Center, National Institute of Infectious Diseases	Tsuyoshi Sekizuka, Kentaro Itokawa, Rina Tanaka, Masanori Hashino, Makoto Kuroda	2021-01-29
EPI_ISL_895596	Asia	Japan	B.1.1.214	Pathogen Genomics Center, National Institute of Infectious Diseases	Pathogen Genomics Center, National Institute of Infectious Diseases	Tsuyoshi Sekizuka, Kentaro Itokawa, Rina Tanaka, Masanori Hashino, Makoto Kuroda	2021-01-29
EPI_ISL_895597	Asia	Japan	B.1.1.214	Pathogen Genomics Center, National Institute of Infectious Diseases	Pathogen Genomics Center, National Institute of Infectious Diseases	Tsuyoshi Sekizuka, Kentaro Itokawa, Rina Tanaka, Masanori Hashino, Makoto Kuroda	2021-01-29
EPI_ISL_895598	Asia	Japan	B.1.1.284	Pathogen Genomics Center, National Institute of Infectious Diseases	Pathogen Genomics Center, National Institute of Infectious Diseases	Tsuyoshi Sekizuka, Kentaro Itokawa, Rina Tanaka, Masanori Hashino, Makoto Kuroda	2021-01-29
EPI_ISL_895599	Asia	Japan	B.1.1.284	Pathogen Genomics Center, National Institute of Infectious Diseases	Pathogen Genomics Center, National Institute of Infectious Diseases	Tsuyoshi Sekizuka, Kentaro Itokawa, Rina Tanaka, Masanori Hashino, Makoto Kuroda	2021-01-29
EPI_ISL_895600	Asia	Japan	B.1.1.284	Pathogen Genomics Center, National Institute of Infectious Diseases	Pathogen Genomics Center, National Institute of Infectious Diseases	Tsuyoshi Sekizuka, Kentaro Itokawa, Rina Tanaka, Masanori Hashino, Makoto Kuroda	2021-01-29
EPI_ISL_895601	Asia	Japan	B.1.1.284	Pathogen Genomics Center, National Institute of Infectious Diseases	Pathogen Genomics Center, National Institute of Infectious Diseases	Tsuyoshi Sekizuka, Kentaro Itokawa, Rina Tanaka, Masanori Hashino, Makoto Kuroda	2021-01-29
EPI_ISL_895602	Asia	Japan	B.1.1.284	Pathogen Genomics Center, National Institute of Infectious Diseases	Pathogen Genomics Center, National Institute of Infectious Diseases	Tsuyoshi Sekizuka, Kentaro Itokawa, Rina Tanaka, Masanori Hashino, Makoto Kuroda	2021-01-29
EPI_ISL_895603	Asia	Japan	B.1.1.214	Pathogen Genomics Center, National Institute of Infectious Diseases	Pathogen Genomics Center, National Institute of Infectious Diseases	Tsuyoshi Sekizuka, Kentaro Itokawa, Rina Tanaka, Masanori Hashino, Makoto Kuroda	2021-01-29
EPI_ISL_895604	Asia	Japan	B.1.1.214	Pathogen Genomics Center, National Institute of Infectious Diseases	Pathogen Genomics Center, National Institute of Infectious Diseases	Tsuyoshi Sekizuka, Kentaro Itokawa, Rina Tanaka, Masanori Hashino, Makoto Kuroda	2021-01-29
EPI_ISL_895605	Asia	Japan	B.1.1.214	Pathogen Genomics Center, National Institute of Infectious Diseases	Pathogen Genomics Center, National Institute of Infectious Diseases	Tsuyoshi Sekizuka, Kentaro Itokawa, Rina Tanaka, Masanori Hashino, Makoto Kuroda	2021-01-29
EPI_ISL_895606	Asia	Japan	B.1.1.284	Pathogen Genomics Center, National Institute of Infectious Diseases	Pathogen Genomics Center, National Institute of Infectious Diseases	Tsuyoshi Sekizuka, Kentaro Itokawa, Rina Tanaka, Masanori Hashino, Makoto Kuroda	2021-01-29
EPI_ISL_895607	Asia	Japan	B.1.1.214	Pathogen Genomics Center, National Institute of Infectious Diseases	Pathogen Genomics Center, National Institute of Infectious Diseases	Tsuyoshi Sekizuka, Kentaro Itokawa, Rina Tanaka, Masanori Hashino, Makoto Kuroda	2021-01-29
EPI_ISL_895660	Asia	Japan	B.1.1.214	Pathogen Genomics Center, National Institute of Infectious Diseases	Pathogen Genomics Center, National Institute of Infectious Diseases	Tsuyoshi Sekizuka, Kentaro Itokawa, Rina Tanaka, Masanori Hashino, Makoto Kuroda	2021-01-29
EPI_ISL_895661	Asia	Japan	B.1.1.284	Pathogen Genomics Center, National Institute of Infectious Diseases	Pathogen Genomics Center, National Institute of Infectious Diseases	Tsuyoshi Sekizuka, Kentaro Itokawa, Rina Tanaka, Masanori Hashino, Makoto Kuroda	2021-01-29
EPI_ISL_895662	Asia	Japan	B.1.1.284	Pathogen Genomics Center, National Institute of Infectious Diseases	Pathogen Genomics Center, National Institute of Infectious Diseases	Tsuyoshi Sekizuka, Kentaro Itokawa, Rina Tanaka, Masanori Hashino, Makoto Kuroda	2021-01-29
EPI_ISL_895663	Asia	Japan	B.1.1.214	Pathogen Genomics Center, National Institute of Infectious Diseases	Pathogen Genomics Center, National Institute of Infectious Diseases	Tsuyoshi Sekizuka, Kentaro Itokawa, Rina Tanaka, Masanori Hashino, Makoto Kuroda	2021-01-29
EPI_ISL_895664	Asia	Japan	B.1.1.284	Pathogen Genomics Center, National Institute of Infectious Diseases	Pathogen Genomics Center, National Institute of Infectious Diseases	Tsuyoshi Sekizuka, Kentaro Itokawa, Rina Tanaka, Masanori Hashino, Makoto Kuroda	2021-01-29
EPI_ISL_895665	Asia	Japan	B.1.1.284	Pathogen Genomics Center, National Institute of Infectious Diseases	Pathogen Genomics Center, National Institute of Infectious Diseases	Tsuyoshi Sekizuka, Kentaro Itokawa, Rina Tanaka, Masanori Hashino, Makoto Kuroda	2021-01-29
EPI_ISL_895666	Asia	Japan	B.1.1.214	Pathogen Genomics Center, National Institute of Infectious Diseases	Pathogen Genomics Center, National Institute of Infectious Diseases	Tsuyoshi Sekizuka, Kentaro Itokawa, Rina Tanaka, Masanori Hashino, Makoto Kuroda	2021-01-29
EPI_ISL_895667	Asia	Japan	B.1.1.214	Pathogen Genomics Center, National Institute of Infectious Diseases	Pathogen Genomics Center, National Institute of Infectious Diseases	Tsuyoshi Sekizuka, Kentaro Itokawa, Rina Tanaka, Masanori Hashino, Makoto Kuroda	2021-01-29
EPI_ISL_895668	Asia	Japan	B.1.1	Pathogen Genomics Center, National Institute of Infectious Diseases	Pathogen Genomics Center, National Institute of Infectious Diseases	Tsuyoshi Sekizuka, Kentaro Itokawa, Rina Tanaka, Masanori Hashino, Makoto Kuroda	2021-01-29
EPI_ISL_895669	Asia	Japan	B.1.1.214	Pathogen Genomics Center, National Institute of Infectious Diseases	Pathogen Genomics Center, National Institute of Infectious Diseases	Tsuyoshi Sekizuka, Kentaro Itokawa, Rina Tanaka, Masanori Hashino, Makoto Kuroda	2021-01-29
EPI_ISL_895670	Asia	Japan	B.1.1.214	Pathogen Genomics Center, National Institute of Infectious Diseases	Pathogen Genomics Center, National Institute of Infectious Diseases	Tsuyoshi Sekizuka, Kentaro Itokawa, Rina Tanaka, Masanori Hashino, Makoto Kuroda	2021-01-29
EPI_ISL_895671	Asia	Japan	B.1.1.284	Pathogen Genomics Center, National Institute of Infectious Diseases	Pathogen Genomics Center, National Institute of Infectious Diseases	Tsuyoshi Sekizuka, Kentaro Itokawa, Rina Tanaka, Masanori Hashino, Makoto Kuroda	2021-01-29
EPI_ISL_895672	Asia	Japan	B.1.1.284	Pathogen Genomics Center, National Institute of Infectious Diseases	Pathogen Genomics Center, National Institute of Infectious Diseases	Tsuyoshi Sekizuka, Kentaro Itokawa, Rina Tanaka, Masanori Hashino, Makoto Kuroda	2021-01-29
EPI_ISL_895673	Asia	Japan	B.1.346	Pathogen Genomics Center, National Institute of Infectious Diseases	Pathogen Genomics Center, National Institute of Infectious Diseases	Tsuyoshi Sekizuka, Kentaro Itokawa, Rina Tanaka, Masanori Hashino, Makoto Kuroda	2021-01-29
EPI_ISL_895674	Asia	Japan	B.1.1.214	Pathogen Genomics Center, National Institute of Infectious Diseases	Pathogen Genomics Center, National Institute of Infectious Diseases	Tsuyoshi Sekizuka, Kentaro Itokawa, Rina Tanaka, Masanori Hashino, Makoto Kuroda	2021-01-29
EPI_ISL_895675	Asia	Japan	B.1.1.214	Pathogen Genomics Center, National Institute of Infectious Diseases	Pathogen Genomics Center, National Institute of Infectious Diseases	Tsuyoshi Sekizuka, Kentaro Itokawa, Rina Tanaka, Masanori Hashino, Makoto Kuroda	2021-01-29
EPI_ISL_895676	Asia	Japan	B.1.346	Pathogen Genomics Center, National Institute of Infectious Diseases	Pathogen Genomics Center, National Institute of Infectious Diseases	Tsuyoshi Sekizuka, Kentaro Itokawa, Rina Tanaka, Masanori Hashino, Makoto Kuroda	2021-01-29
EPI_ISL_895677	Asia	Japan	B.1.1.214	Pathogen Genomics Center, National Institute of Infectious Diseases	Pathogen Genomics Center, National Institute of Infectious Diseases	Tsuyoshi Sekizuka, Kentaro Itokawa, Rina Tanaka, Masanori Hashino, Makoto Kuroda	2021-01-29
EPI_ISL_895678	Asia	Japan	B.1.1.284	Pathogen Genomics Center, National Institute of Infectious Diseases	Pathogen Genomics Center, National Institute of Infectious Diseases	Tsuyoshi Sekizuka, Kentaro Itokawa, Rina Tanaka, Masanori Hashino, Makoto Kuroda	2021-01-29
EPI_ISL_895679	Asia	Japan	B.1.1.284	Pathogen Genomics Center, National Institute of Infectious Diseases	Pathogen Genomics Center, National Institute of Infectious Diseases	Tsuyoshi Sekizuka, Kentaro Itokawa, Rina Tanaka, Masanori Hashino, Makoto Kuroda	2021-01-29
EPI_ISL_895680	Asia	Japan	B.1.1.214	Pathogen Genomics Center, National Institute of Infectious Diseases	Pathogen Genomics Center, National Institute of Infectious Diseases	Tsuyoshi Sekizuka, Kentaro Itokawa, Rina Tanaka, Masanori Hashino, Makoto Kuroda	2021-01-29
EPI_ISL_895681	Asia	Japan	B.1.1.214	Pathogen Genomics Center, National Institute of Infectious Diseases	Pathogen Genomics Center, National Institute of Infectious Diseases	Tsuyoshi Sekizuka, Kentaro Itokawa, Rina Tanaka, Masanori Hashino, Makoto Kuroda	2021-01-29
EPI_ISL_895682	Asia	Japan	B.1.1.214	Pathogen Genomics Center, National Institute of Infectious Diseases	Pathogen Genomics Center, National Institute of Infectious Diseases	Tsuyoshi Sekizuka, Kentaro Itokawa, Rina Tanaka, Masanori Hashino, Makoto Kuroda	2021-01-29
EPI_ISL_895683	Asia	Japan	B.1.1.284	Pathogen Genomics Center, National Institute of Infectious Diseases	Pathogen Genomics Center, National Institute of Infectious Diseases	Tsuyoshi Sekizuka, Kentaro Itokawa, Rina Tanaka, Masanori Hashino, Makoto Kuroda	2021-01-29
EPI_ISL_895684	Asia	Japan	B.1.1.214	Pathogen Genomics Center, National Institute of Infectious Diseases	Pathogen Genomics Center, National Institute of Infectious Diseases	Tsuyoshi Sekizuka, Kentaro Itokawa, Rina Tanaka, Masanori Hashino, Makoto Kuroda	2021-01-29
EPI_ISL_895685	Asia	Japan	B.1.1.214	Pathogen Genomics Center, National Institute of Infectious Diseases	Pathogen Genomics Center, National Institute of Infectious Diseases	Tsuyoshi Sekizuka, Kentaro Itokawa, Rina Tanaka, Masanori Hashino, Makoto Kuroda	2021-01-29
EPI_ISL_895686	Asia	Japan	B.1.1.214	Pathogen Genomics Center, National Institute of Infectious Diseases	Pathogen Genomics Center, National Institute of Infectious Diseases	Tsuyoshi Sekizuka, Kentaro Itokawa, Rina Tanaka, Masanori Hashino, Makoto Kuroda	2021-01-29
EPI_ISL_895687	Asia	Japan	B.1.1.214	Pathogen Genomics Center, National Institute of Infectious Diseases	Pathogen Genomics Center, National Institute of Infectious Diseases	Tsuyoshi Sekizuka, Kentaro Itokawa, Rina Tanaka, Masanori Hashino, Makoto Kuroda	2021-01-29
EPI_ISL_895688	Asia	Japan	B.1.1.214	Pathogen Genomics Center, National Institute of Infectious Diseases	Pathogen Genomics Center, National Institute of Infectious Diseases	Tsuyoshi Sekizuka, Kentaro Itokawa, Rina Tanaka, Masanori Hashino, Makoto Kuroda	2021-01-29
EPI_ISL_895689	Asia	Japan	B.1.1.214	Pathogen Genomics Center, National Institute of Infectious Diseases	Pathogen Genomics Center, National Institute of Infectious Diseases	Tsuyoshi Sekizuka, Kentaro Itokawa, Rina Tanaka, Masanori Hashino, Makoto Kuroda	2021-01-29
EPI_ISL_895690	Asia	Japan	B.1.1.214	Pathogen Genomics Center, National Institute of Infectious Diseases	Pathogen Genomics Center, National Institute of Infectious Diseases	Tsuyoshi Sekizuka, Kentaro Itokawa, Rina Tanaka, Masanori Hashino, Makoto Kuroda	2021-01-29
EPI_ISL_895691	Asia	Japan	B.1.1.214	Pathogen Genomics Center, National Institute of Infectious Diseases	Pathogen Genomics Center, National Institute of Infectious Diseases	Tsuyoshi Sekizuka, Kentaro Itokawa, Rina Tanaka, Masanori Hashino, Makoto Kuroda	2021-01-29
EPI_ISL_895692	Asia	Japan	B.1.1.214	Pathogen Genomics Center, National Institute of Infectious Diseases	Pathogen Genomics Center, National Institute of Infectious Diseases	Tsuyoshi Sekizuka, Kentaro Itokawa, Rina Tanaka, Masanori Hashino, Makoto Kuroda	2021-01-29
EPI_ISL_895693	Asia	Japan	B.1.1.214	Pathogen Genomics Center, National Institute of Infectious Diseases	Pathogen Genomics Center, National Institute of Infectious Diseases	Tsuyoshi Sekizuka, Kentaro Itokawa, Rina Tanaka, Masanori Hashino, Makoto Kuroda	2021-01-29
EPI_ISL_895694	Asia	Japan	B.1.1.214	Pathogen Genomics Center, National Institute of Infectious Diseases	Pathogen Genomics Center, National Institute of Infectious Diseases	Tsuyoshi Sekizuka, Kentaro Itokawa, Rina Tanaka, Masanori Hashino, Makoto Kuroda	2021-01-29
EPI_ISL_895695	Asia	Japan	B.1.1.284	Pathogen Genomics Center, National Institute of Infectious Diseases	Pathogen Genomics Center, National Institute of Infectious Diseases	Tsuyoshi Sekizuka, Kentaro Itokawa, Rina Tanaka, Masanori Hashino, Makoto Kuroda	2021-01-29
EPI_ISL_895696	Asia	Japan	B.1.1.214	Pathogen Genomics Center, National Institute of Infectious Diseases	Pathogen Genomics Center, National Institute of Infectious Diseases	Tsuyoshi Sekizuka, Kentaro Itokawa, Rina Tanaka, Masanori Hashino, Makoto Kuroda	2021-01-29
EPI_ISL_895697	Asia	Japan	B.1.1.214	Pathogen Genomics Center, National Institute of Infectious Diseases	Pathogen Genomics Center, National Institute of Infectious Diseases	Tsuyoshi Sekizuka, Kentaro Itokawa, Rina Tanaka, Masanori Hashino, Makoto Kuroda	2021-01-29
EPI_ISL_895698	Asia	Japan	B.1.1.284	Pathogen Genomics Center, National Institute of Infectious Diseases	Pathogen Genomics Center, National Institute of Infectious Diseases	Tsuyoshi Sekizuka, Kentaro Itokawa, Rina Tanaka, Masanori Hashino, Makoto Kuroda	2021-01-29
EPI_ISL_895699	Asia	Japan	B.1.1.214	Pathogen Genomics Center, National Institute of Infectious Diseases	Pathogen Genomics Center, National Institute of Infectious Diseases	Tsuyoshi Sekizuka, Kentaro Itokawa, Rina Tanaka, Masanori Hashino, Makoto Kuroda	2021-01-29
EPI_ISL_895700	Asia	Japan	B.1.1.214	Pathogen Genomics Center, National Institute of Infectious Diseases	Pathogen Genomics Center, National Institute of Infectious Diseases	Tsuyoshi Sekizuka, Kentaro Itokawa, Rina Tanaka, Masanori Hashino, Makoto Kuroda	2021-01-29
EPI_ISL_895701	Asia	Japan	B.1.1.284	Pathogen Genomics Center, National Institute of Infectious Diseases	Pathogen Genomics Center, National Institute of Infectious Diseases	Tsuyoshi Sekizuka, Kentaro Itokawa, Rina Tanaka, Masanori Hashino, Makoto Kuroda	2021-01-29
EPI_ISL_895702	Asia	Japan	B.1.1.214	Pathogen Genomics Center, National Institute of Infectious Diseases	Pathogen Genomics Center, National Institute of Infectious Diseases	Tsuyoshi Sekizuka, Kentaro Itokawa, Rina Tanaka, Masanori Hashino, Makoto Kuroda	2021-01-29
EPI_ISL_895703	Asia	Japan	B.1.1.214	Pathogen Genomics Center, National Institute of Infectious Diseases	Pathogen Genomics Center, National Institute of Infectious Diseases	Tsuyoshi Sekizuka, Kentaro Itokawa, Rina Tanaka, Masanori Hashino, Makoto Kuroda	2021-01-29
EPI_ISL_895704	Asia	Japan	B.1.1.214	Pathogen Genomics Center, National Institute of Infectious Diseases	Pathogen Genomics Center, National Institute of Infectious Diseases	Tsuyoshi Sekizuka, Kentaro Itokawa, Rina Tanaka, Masanori Hashino, Makoto Kuroda	2021-01-29
EPI_ISL_895705	Asia	Japan	B.1.1.214	Pathogen Genomics Center, National Institute of Infectious Diseases	Pathogen Genomics Center, National Institute of Infectious Diseases	Tsuyoshi Sekizuka, Kentaro Itokawa, Rina Tanaka, Masanori Hashino, Makoto Kuroda	2021-01-29
EPI_ISL_895706	Asia	Japan	B.1.1.284	Pathogen Genomics Center, National Institute of Infectious Diseases	Pathogen Genomics Center, National Institute of Infectious Diseases	Tsuyoshi Sekizuka, Kentaro Itokawa, Rina Tanaka, Masanori Hashino, Makoto Kuroda	2021-01-29
EPI_ISL_895707	Asia	Japan	B.1.1.214	Pathogen Genomics Center, National Institute of Infectious Diseases	Pathogen Genomics Center, National Institute of Infectious Diseases	Tsuyoshi Sekizuka, Kentaro Itokawa, Rina Tanaka, Masanori Hashino, Makoto Kuroda	2021-01-29
EPI_ISL_895708	Asia	Japan	B.1.1.284	Pathogen Genomics Center, National Institute of Infectious Diseases	Pathogen Genomics Center, National Institute of Infectious Diseases	Tsuyoshi Sekizuka, Kentaro Itokawa, Rina Tanaka, Masanori Hashino, Makoto Kuroda	2021-01-29
EPI_ISL_895709	Asia	Japan	B.1.1.214	Pathogen Genomics Center, National Institute of Infectious Diseases	Pathogen Genomics Center, National Institute of Infectious Diseases	Tsuyoshi Sekizuka, Kentaro Itokawa, Rina Tanaka, Masanori Hashino, Makoto Kuroda	2021-01-29
EPI_ISL_895717	Asia	Japan	B.1.1.214	Pathogen Genomics Center, National Institute of Infectious Diseases	Pathogen Genomics Center, National Institute of Infectious Diseases	Tsuyoshi Sekizuka, Kentaro Itokawa, Rina Tanaka, Masanori Hashino, Makoto Kuroda	2021-01-29
EPI_ISL_895718	Asia	Japan	B.1.1.214	Pathogen Genomics Center, National Institute of Infectious Diseases	Pathogen Genomics Center, National Institute of Infectious Diseases	Tsuyoshi Sekizuka, Kentaro Itokawa, Rina Tanaka, Masanori Hashino, Makoto Kuroda	2021-01-29
EPI_ISL_895719	Asia	Japan	B.1.1.214	Pathogen Genomics Center, National Institute of Infectious Diseases	Pathogen Genomics Center, National Institute of Infectious Diseases	Tsuyoshi Sekizuka, Kentaro Itokawa, Rina Tanaka, Masanori Hashino, Makoto Kuroda	2021-01-29
EPI_ISL_895720	Asia	Japan	B.1.1.214	Pathogen Genomics Center, National Institute of Infectious Diseases	Pathogen Genomics Center, National Institute of Infectious Diseases	Tsuyoshi Sekizuka, Kentaro Itokawa, Rina Tanaka, Masanori Hashino, Makoto Kuroda	2021-01-29
EPI_ISL_895721	Asia	Japan	B.1.1.214	Pathogen Genomics Center, National Institute of Infectious Diseases	Pathogen Genomics Center, National Institute of Infectious Diseases	Tsuyoshi Sekizuka, Kentaro Itokawa, Rina Tanaka, Masanori Hashino, Makoto Kuroda	2021-01-29
EPI_ISL_895722	Asia	Japan	B.1.1.214	Pathogen Genomics Center, National Institute of Infectious Diseases	Pathogen Genomics Center, National Institute of Infectious Diseases	Tsuyoshi Sekizuka, Kentaro Itokawa, Rina Tanaka, Masanori Hashino, Makoto Kuroda	2021-01-29
EPI_ISL_895723	Asia	Japan	B.1.1.214	Pathogen Genomics Center, National Institute of Infectious Diseases	Pathogen Genomics Center, National Institute of Infectious Diseases	Tsuyoshi Sekizuka, Kentaro Itokawa, Rina Tanaka, Masanori Hashino, Makoto Kuroda	2021-01-29
EPI_ISL_895724	Asia	Japan	B.1.1.214	Pathogen Genomics Center, National Institute of Infectious Diseases	Pathogen Genomics Center, National Institute of Infectious Diseases	Tsuyoshi Sekizuka, Kentaro Itokawa, Rina Tanaka, Masanori Hashino, Makoto Kuroda	2021-01-29
EPI_ISL_895725	Asia	Japan	B.1.1.214	Pathogen Genomics Center, National Institute of Infectious Diseases	Pathogen Genomics Center, National Institute of Infectious Diseases	Tsuyoshi Sekizuka, Kentaro Itokawa, Rina Tanaka, Masanori Hashino, Makoto Kuroda	2021-01-29
EPI_ISL_895726	Asia	Japan	B.1.1.214	Pathogen Genomics Center, National Institute of Infectious Diseases	Pathogen Genomics Center, National Institute of Infectious Diseases	Tsuyoshi Sekizuka, Kentaro Itokawa, Rina Tanaka, Masanori Hashino, Makoto Kuroda	2021-01-29
EPI_ISL_896001	Asia	Japan	B.1.1.214	Tokyo Metropolitan Institute of Public Health	Pathogen Genomics Center, National Institute of Infectious Diseases	Tsuyoshi Sekizuka, Kentaro Itokawa, Rina Tanaka, Masanori Hashino, Makoto Kuroda	2021-01-29
EPI_ISL_896002	Asia	Japan	B.1.1.214	Tokyo Metropolitan Institute of Public Health	Pathogen Genomics Center, National Institute of Infectious Diseases	Tsuyoshi Sekizuka, Kentaro Itokawa, Rina Tanaka, Masanori Hashino, Makoto Kuroda	2021-01-29
EPI_ISL_896003	Asia	Japan	B.1.1.214	Tokyo Metropolitan Institute of Public Health	Pathogen Genomics Center, National Institute of Infectious Diseases	Tsuyoshi Sekizuka, Kentaro Itokawa, Rina Tanaka, Masanori Hashino, Makoto Kuroda	2021-01-29
EPI_ISL_896004	Asia	Japan	B.1.1.214	Tokyo Metropolitan Institute of Public Health	Pathogen Genomics Center, National Institute of Infectious Diseases	Tsuyoshi Sekizuka, Kentaro Itokawa, Rina Tanaka, Masanori Hashino, Makoto Kuroda	2021-01-29
EPI_ISL_896005	Asia	Japan	B.1.1.214	Tokyo Metropolitan Institute of Public Health	Pathogen Genomics Center, National Institute of Infectious Diseases	Tsuyoshi Sekizuka, Kentaro Itokawa, Rina Tanaka, Masanori Hashino, Makoto Kuroda	2021-01-29
EPI_ISL_896006	Asia	Japan	B.1.1	Tokyo Metropolitan Institute of Public Health	Pathogen Genomics Center, National Institute of Infectious Diseases	Tsuyoshi Sekizuka, Kentaro Itokawa, Rina Tanaka, Masanori Hashino, Makoto Kuroda	2021-01-29
EPI_ISL_896007	Asia	Japan	B.1.1	Tokyo Metropolitan Institute of Public Health	Pathogen Genomics Center, National Institute of Infectious Diseases	Tsuyoshi Sekizuka, Kentaro Itokawa, Rina Tanaka, Masanori Hashino, Makoto Kuroda	2021-01-29
EPI_ISL_896008	Asia	Japan	B.1.1	Tokyo Metropolitan Institute of Public Health	Pathogen Genomics Center, National Institute of Infectious Diseases	Tsuyoshi Sekizuka, Kentaro Itokawa, Rina Tanaka, Masanori Hashino, Makoto Kuroda	2021-01-29
EPI_ISL_896009	Asia	Japan	B.1.1	Tokyo Metropolitan Institute of Public Health	Pathogen Genomics Center, National Institute of Infectious Diseases	Tsuyoshi Sekizuka, Kentaro Itokawa, Rina Tanaka, Masanori Hashino, Makoto Kuroda	2021-01-29
EPI_ISL_896010	Asia	Japan	B.1.1	Tokyo Metropolitan Institute of Public Health	Pathogen Genomics Center, National Institute of Infectious Diseases	Tsuyoshi Sekizuka, Kentaro Itokawa, Rina Tanaka, Masanori Hashino, Makoto Kuroda	2021-01-29
EPI_ISL_896011	Asia	Japan	B.1.1.214	Tokyo Metropolitan Institute of Public Health	Pathogen Genomics Center, National Institute of Infectious Diseases	Tsuyoshi Sekizuka, Kentaro Itokawa, Rina Tanaka, Masanori Hashino, Makoto Kuroda	2021-01-29
EPI_ISL_896012	Asia	Japan	B.1.1.214	Tokyo Metropolitan Institute of Public Health	Pathogen Genomics Center, National Institute of Infectious Diseases	Tsuyoshi Sekizuka, Kentaro Itokawa, Rina Tanaka, Masanori Hashino, Makoto Kuroda	2021-01-29
EPI_ISL_896068	Asia	Japan	B.1.1.214	Pathogen Genomics Center, National Institute of Infectious Diseases	Pathogen Genomics Center, National Institute of Infectious Diseases	Tsuyoshi Sekizuka, Kentaro Itokawa, Rina Tanaka, Masanori Hashino, Makoto Kuroda	2021-01-29
EPI_ISL_897443	Asia	Japan	B.1.1.214	Pathogen Genomics Center, National Institute of Infectious Diseases	Pathogen Genomics Center, National Institute of Infectious Diseases	Tsuyoshi Sekizuka, Kentaro Itokawa, Rina Tanaka, Masanori Hashino, Makoto Kuroda	2021-01-29
EPI_ISL_897444	Asia	Japan	B.1.1.214	Pathogen Genomics Center, National Institute of Infectious Diseases	Pathogen Genomics Center, National Institute of Infectious Diseases	Tsuyoshi Sekizuka, Kentaro Itokawa, Rina Tanaka, Masanori Hashino, Makoto Kuroda	2021-01-29
EPI_ISL_915358	Asia	Japan	B.1.1.214	Keio University School of Medicine	Keio University School of Medicine	Kenjiro Kosaki, Yuka Iwasaki, Hirotsugu Ishizu, Haruhiko Siomi, Kodai Abe	2021-02-03
EPI_ISL_915359	Asia	Japan	B.1.1.214	Keio University School of Medicine	Keio University School of Medicine	Kenjiro Kosaki, Yuka Iwasaki, Hirotsugu Ishizu, Haruhiko Siomi, Kodai Abe	2021-02-03
EPI_ISL_915360	Asia	Japan	B.1.1.214	Keio University School of Medicine	Keio University School of Medicine	Kenjiro Kosaki, Yuka Iwasaki, Hirotsugu Ishizu, Haruhiko Siomi, Kodai Abe	2021-02-03
EPI_ISL_915379	Asia	Japan	B.1.1.214	Keio University School of Medicine	Keio University School of Medicine	Kenjiro Kosaki, Yuka Iwasaki, Hirotsugu Ishizu, Haruhiko Siomi, Kodai Abe	2021-02-03
EPI_ISL_915380	Asia	Japan	B.1.1.214	Keio University School of Medicine	Keio University School of Medicine	Kenjiro Kosaki, Yuka Iwasaki, Hirotsugu Ishizu, Haruhiko Siomi, Kodai Abe	2021-02-03
EPI_ISL_915381	Asia	Japan	B.1.1.284	Keio University School of Medicine	Keio University School of Medicine	Kenjiro Kosaki, Yuka Iwasaki, Hirotsugu Ishizu, Haruhiko Siomi, Kodai Abe	2021-02-03
EPI_ISL_915382	Asia	Japan	B.1.1.214	Keio University School of Medicine	Keio University School of Medicine	Kenjiro Kosaki, Yuka Iwasaki, Hirotsugu Ishizu, Haruhiko Siomi, Kodai Abe	2021-02-03
EPI_ISL_915383	Asia	Japan	B.1.1.214	Keio University School of Medicine	Keio University School of Medicine	Kenjiro Kosaki, Yuka Iwasaki, Hirotsugu Ishizu, Haruhiko Siomi, Kodai Abe	2021-02-03
EPI_ISL_1020317	Asia	Japan	B.1.1.214	Department of Infectious Diseases and Immunology, National Hospital Organization Nagoya Medical Center	Clinical Research Center, National Hospital Organization Nagoya Medical Center	Yoshihiro Nakata, Hirotaka Ode, Mai Kubota, Masakazu Matsuda, Kazuhiro Matsuoka, Miho Nakasuji, Mikiko Mori, Mayumi Imahashi, Yoshiyuki Yokomaku, Yasumasa Iwatani	2021-02-18
EPI_ISL_1020318	Asia	Japan	B.1.1.214	Department of Infectious Diseases and Immunology, National Hospital Organization Nagoya Medical Center	Clinical Research Center, National Hospital Organization Nagoya Medical Center	Yoshihiro Nakata, Hirotaka Ode, Mai Kubota, Masakazu Matsuda, Kazuhiro Matsuoka, Miho Nakasuji, Mikiko Mori, Mayumi Imahashi, Yoshiyuki Yokomaku, Yasumasa Iwatani	2021-02-18
EPI_ISL_1020319	Asia	Japan	B.1.1.284	Department of Infectious Diseases and Immunology, National Hospital Organization Nagoya Medical Center	Clinical Research Center, National Hospital Organization Nagoya Medical Center	Yoshihiro Nakata, Hirotaka Ode, Mai Kubota, Masakazu Matsuda, Kazuhiro Matsuoka, Miho Nakasuji, Mikiko Mori, Mayumi Imahashi, Yoshiyuki Yokomaku, Yasumasa Iwatani	2021-02-18
EPI_ISL_1020320	Asia	Japan	B.1.1.214	Department of Infectious Diseases and Immunology, National Hospital Organization Nagoya Medical Center	Clinical Research Center, National Hospital Organization Nagoya Medical Center	Yoshihiro Nakata, Hirotaka Ode, Mai Kubota, Masakazu Matsuda, Kazuhiro Matsuoka, Miho Nakasuji, Mikiko Mori, Mayumi Imahashi, Yoshiyuki Yokomaku, Yasumasa Iwatani	2021-02-18
EPI_ISL_1123525	Asia	Japan	B.1.1.284	Gunma Prefectural Institute of Public Health and Environmental Sciences	Pathogen Genomics Center, National Institute of Infectious Diseases	Tsuyoshi Sekizuka, Kentaro Itokawa, Rina Tanaka, Masanori Hashino, Makoto Kuroda	2021-03-03
EPI_ISL_1123527	Asia	Japan	B.1.1.284	Gunma Prefectural Institute of Public Health and Environmental Sciences	Pathogen Genomics Center, National Institute of Infectious Diseases	Tsuyoshi Sekizuka, Kentaro Itokawa, Rina Tanaka, Masanori Hashino, Makoto Kuroda	2021-03-03
EPI_ISL_1124809	Asia	Japan	B.1.1.214	Pathogen Genomics Center, National Institute of Infectious Diseases	Pathogen Genomics Center, National Institute of Infectious Diseases	Tsuyoshi Sekizuka, Kentaro Itokawa, Rina Tanaka, Masanori Hashino, Makoto Kuroda	2021-03-03
EPI_ISL_1124811	Asia	Japan	B.1.1.284	Pathogen Genomics Center, National Institute of Infectious Diseases	Pathogen Genomics Center, National Institute of Infectious Diseases	Tsuyoshi Sekizuka, Kentaro Itokawa, Rina Tanaka, Masanori Hashino, Makoto Kuroda	2021-03-03
EPI_ISL_1124813	Asia	Japan	B.1.1.214	Pathogen Genomics Center, National Institute of Infectious Diseases	Pathogen Genomics Center, National Institute of Infectious Diseases	Tsuyoshi Sekizuka, Kentaro Itokawa, Rina Tanaka, Masanori Hashino, Makoto Kuroda	2021-03-03
EPI_ISL_1124814	Asia	Japan	B.1.1.214	Pathogen Genomics Center, National Institute of Infectious Diseases	Pathogen Genomics Center, National Institute of Infectious Diseases	Tsuyoshi Sekizuka, Kentaro Itokawa, Rina Tanaka, Masanori Hashino, Makoto Kuroda	2021-03-03
EPI_ISL_1124816	Asia	Japan	B.1.1.214	Pathogen Genomics Center, National Institute of Infectious Diseases	Pathogen Genomics Center, National Institute of Infectious Diseases	Tsuyoshi Sekizuka, Kentaro Itokawa, Rina Tanaka, Masanori Hashino, Makoto Kuroda	2021-03-03
EPI_ISL_1127130	Asia	Japan	B.1.1	Osaka Institute of Public Health, Morinomiya Center	Pathogen Genomics Center, National Institute of Infectious Diseases	Tsuyoshi Sekizuka, Kentaro Itokawa, Rina Tanaka, Masanori Hashino, Makoto Kuroda	2021-03-03
EPI_ISL_1127200	Asia	Japan	B.1.1.284	Pathogen Genomics Center, National Institute of Infectious Diseases	Pathogen Genomics Center, National Institute of Infectious Diseases	Tsuyoshi Sekizuka, Kentaro Itokawa, Rina Tanaka, Masanori Hashino, Makoto Kuroda	2021-03-03
EPI_ISL_1127954	Asia	Japan	B.1.1.214	Osaka Institute of Public Health, Morinomiya Center	Pathogen Genomics Center, National Institute of Infectious Diseases	Tsuyoshi Sekizuka, Kentaro Itokawa, Rina Tanaka, Masanori Hashino, Makoto Kuroda	2021-03-03
EPI_ISL_1127955	Asia	Japan	B.1.1.214	Osaka Institute of Public Health, Morinomiya Center	Pathogen Genomics Center, National Institute of Infectious Diseases	Tsuyoshi Sekizuka, Kentaro Itokawa, Rina Tanaka, Masanori Hashino, Makoto Kuroda	2021-03-03
EPI_ISL_1127956	Asia	Japan	B.1.1.214	Osaka Institute of Public Health, Morinomiya Center	Pathogen Genomics Center, National Institute of Infectious Diseases	Tsuyoshi Sekizuka, Kentaro Itokawa, Rina Tanaka, Masanori Hashino, Makoto Kuroda	2021-03-03
EPI_ISL_1127957	Asia	Japan	B.1.1.214	Osaka Institute of Public Health, Morinomiya Center	Pathogen Genomics Center, National Institute of Infectious Diseases	Tsuyoshi Sekizuka, Kentaro Itokawa, Rina Tanaka, Masanori Hashino, Makoto Kuroda	2021-03-03
EPI_ISL_1127958	Asia	Japan	B.1.1.214	Osaka Institute of Public Health, Morinomiya Center	Pathogen Genomics Center, National Institute of Infectious Diseases	Tsuyoshi Sekizuka, Kentaro Itokawa, Rina Tanaka, Masanori Hashino, Makoto Kuroda	2021-03-03
EPI_ISL_1127959	Asia	Japan	B.1.1.214	Osaka Institute of Public Health, Morinomiya Center	Pathogen Genomics Center, National Institute of Infectious Diseases	Tsuyoshi Sekizuka, Kentaro Itokawa, Rina Tanaka, Masanori Hashino, Makoto Kuroda	2021-03-03
EPI_ISL_1127960	Asia	Japan	B.1.1.214	Osaka Institute of Public Health, Morinomiya Center	Pathogen Genomics Center, National Institute of Infectious Diseases	Tsuyoshi Sekizuka, Kentaro Itokawa, Rina Tanaka, Masanori Hashino, Makoto Kuroda	2021-03-03
EPI_ISL_1127961	Asia	Japan	B.1.1.214	Osaka Institute of Public Health, Morinomiya Center	Pathogen Genomics Center, National Institute of Infectious Diseases	Tsuyoshi Sekizuka, Kentaro Itokawa, Rina Tanaka, Masanori Hashino, Makoto Kuroda	2021-03-03
EPI_ISL_1127962	Asia	Japan	B.1.1.214	Osaka Institute of Public Health, Morinomiya Center	Pathogen Genomics Center, National Institute of Infectious Diseases	Tsuyoshi Sekizuka, Kentaro Itokawa, Rina Tanaka, Masanori Hashino, Makoto Kuroda	2021-03-03
EPI_ISL_1127963	Asia	Japan	B.1.1.214	Osaka Institute of Public Health, Morinomiya Center	Pathogen Genomics Center, National Institute of Infectious Diseases	Tsuyoshi Sekizuka, Kentaro Itokawa, Rina Tanaka, Masanori Hashino, Makoto Kuroda	2021-03-03
EPI_ISL_1127964	Asia	Japan	B.1.1.214	Osaka Institute of Public Health, Morinomiya Center	Pathogen Genomics Center, National Institute of Infectious Diseases	Tsuyoshi Sekizuka, Kentaro Itokawa, Rina Tanaka, Masanori Hashino, Makoto Kuroda	2021-03-03
EPI_ISL_1127965	Asia	Japan	B.1.1.214	Osaka Institute of Public Health, Morinomiya Center	Pathogen Genomics Center, National Institute of Infectious Diseases	Tsuyoshi Sekizuka, Kentaro Itokawa, Rina Tanaka, Masanori Hashino, Makoto Kuroda	2021-03-03
EPI_ISL_1127966	Asia	Japan	B.1.1.214	Osaka Institute of Public Health, Morinomiya Center	Pathogen Genomics Center, National Institute of Infectious Diseases	Tsuyoshi Sekizuka, Kentaro Itokawa, Rina Tanaka, Masanori Hashino, Makoto Kuroda	2021-03-03
EPI_ISL_1127967	Asia	Japan	B.1.1.214	Osaka Institute of Public Health, Morinomiya Center	Pathogen Genomics Center, National Institute of Infectious Diseases	Tsuyoshi Sekizuka, Kentaro Itokawa, Rina Tanaka, Masanori Hashino, Makoto Kuroda	2021-03-03
EPI_ISL_1127968	Asia	Japan	B.1.1.214	Osaka Institute of Public Health, Morinomiya Center	Pathogen Genomics Center, National Institute of Infectious Diseases	Tsuyoshi Sekizuka, Kentaro Itokawa, Rina Tanaka, Masanori Hashino, Makoto Kuroda	2021-03-03
EPI_ISL_1127969	Asia	Japan	B.1.1.214	Osaka Institute of Public Health, Morinomiya Center	Pathogen Genomics Center, National Institute of Infectious Diseases	Tsuyoshi Sekizuka, Kentaro Itokawa, Rina Tanaka, Masanori Hashino, Makoto Kuroda	2021-03-03
EPI_ISL_1127970	Asia	Japan	B.1.1.214	Osaka Institute of Public Health, Morinomiya Center	Pathogen Genomics Center, National Institute of Infectious Diseases	Tsuyoshi Sekizuka, Kentaro Itokawa, Rina Tanaka, Masanori Hashino, Makoto Kuroda	2021-03-03
EPI_ISL_1128160	Asia	Japan	B.1.1.214	Pathogen Genomics Center, National Institute of Infectious Diseases	Pathogen Genomics Center, National Institute of Infectious Diseases	Tsuyoshi Sekizuka, Kentaro Itokawa, Rina Tanaka, Masanori Hashino, Makoto Kuroda	2021-03-03
EPI_ISL_1128168	Asia	Japan	B.1.1.214	Pathogen Genomics Center, National Institute of Infectious Diseases	Pathogen Genomics Center, National Institute of Infectious Diseases	Tsuyoshi Sekizuka, Kentaro Itokawa, Rina Tanaka, Masanori Hashino, Makoto Kuroda	2021-03-03
EPI_ISL_1128400	Asia	Japan	B.1.1.214	Pathogen Genomics Center, National Institute of Infectious Diseases	Pathogen Genomics Center, National Institute of Infectious Diseases	Tsuyoshi Sekizuka, Kentaro Itokawa, Rina Tanaka, Masanori Hashino, Makoto Kuroda	2021-03-03
EPI_ISL_1128401	Asia	Japan	B.1.1.214	Pathogen Genomics Center, National Institute of Infectious Diseases	Pathogen Genomics Center, National Institute of Infectious Diseases	Tsuyoshi Sekizuka, Kentaro Itokawa, Rina Tanaka, Masanori Hashino, Makoto Kuroda	2021-03-03
EPI_ISL_1128407	Asia	Japan	B.1.1.214	Pathogen Genomics Center, National Institute of Infectious Diseases	Pathogen Genomics Center, National Institute of Infectious Diseases	Tsuyoshi Sekizuka, Kentaro Itokawa, Rina Tanaka, Masanori Hashino, Makoto Kuroda	2021-03-03
EPI_ISL_1128408	Asia	Japan	B.1.1.214	Pathogen Genomics Center, National Institute of Infectious Diseases	Pathogen Genomics Center, National Institute of Infectious Diseases	Tsuyoshi Sekizuka, Kentaro Itokawa, Rina Tanaka, Masanori Hashino, Makoto Kuroda	2021-03-03
EPI_ISL_1128409	Asia	Japan	B.1.1.214	Pathogen Genomics Center, National Institute of Infectious Diseases	Pathogen Genomics Center, National Institute of Infectious Diseases	Tsuyoshi Sekizuka, Kentaro Itokawa, Rina Tanaka, Masanori Hashino, Makoto Kuroda	2021-03-03
EPI_ISL_1128410	Asia	Japan	B.1.1.284	Pathogen Genomics Center, National Institute of Infectious Diseases	Pathogen Genomics Center, National Institute of Infectious Diseases	Tsuyoshi Sekizuka, Kentaro Itokawa, Rina Tanaka, Masanori Hashino, Makoto Kuroda	2021-03-03
EPI_ISL_1128411	Asia	Japan	B.1.1.214	Pathogen Genomics Center, National Institute of Infectious Diseases	Pathogen Genomics Center, National Institute of Infectious Diseases	Tsuyoshi Sekizuka, Kentaro Itokawa, Rina Tanaka, Masanori Hashino, Makoto Kuroda	2021-03-03
EPI_ISL_1128412	Asia	Japan	B.1.1.214	Pathogen Genomics Center, National Institute of Infectious Diseases	Pathogen Genomics Center, National Institute of Infectious Diseases	Tsuyoshi Sekizuka, Kentaro Itokawa, Rina Tanaka, Masanori Hashino, Makoto Kuroda	2021-03-03
EPI_ISL_1128413	Asia	Japan	B.1.1.214	Pathogen Genomics Center, National Institute of Infectious Diseases	Pathogen Genomics Center, National Institute of Infectious Diseases	Tsuyoshi Sekizuka, Kentaro Itokawa, Rina Tanaka, Masanori Hashino, Makoto Kuroda	2021-03-03
EPI_ISL_1128414	Asia	Japan	B.1.1.214	Pathogen Genomics Center, National Institute of Infectious Diseases	Pathogen Genomics Center, National Institute of Infectious Diseases	Tsuyoshi Sekizuka, Kentaro Itokawa, Rina Tanaka, Masanori Hashino, Makoto Kuroda	2021-03-03
EPI_ISL_1128415	Asia	Japan	B.1.1.214	Pathogen Genomics Center, National Institute of Infectious Diseases	Pathogen Genomics Center, National Institute of Infectious Diseases	Tsuyoshi Sekizuka, Kentaro Itokawa, Rina Tanaka, Masanori Hashino, Makoto Kuroda	2021-03-03
EPI_ISL_1128416	Asia	Japan	B.1.1.214	Pathogen Genomics Center, National Institute of Infectious Diseases	Pathogen Genomics Center, National Institute of Infectious Diseases	Tsuyoshi Sekizuka, Kentaro Itokawa, Rina Tanaka, Masanori Hashino, Makoto Kuroda	2021-03-03
EPI_ISL_1128417	Asia	Japan	B.1.1.214	Pathogen Genomics Center, National Institute of Infectious Diseases	Pathogen Genomics Center, National Institute of Infectious Diseases	Tsuyoshi Sekizuka, Kentaro Itokawa, Rina Tanaka, Masanori Hashino, Makoto Kuroda	2021-03-03
EPI_ISL_1128418	Asia	Japan	B.1.1.214	Pathogen Genomics Center, National Institute of Infectious Diseases	Pathogen Genomics Center, National Institute of Infectious Diseases	Tsuyoshi Sekizuka, Kentaro Itokawa, Rina Tanaka, Masanori Hashino, Makoto Kuroda	2021-03-03
EPI_ISL_1128419	Asia	Japan	B.1.1.214	Pathogen Genomics Center, National Institute of Infectious Diseases	Pathogen Genomics Center, National Institute of Infectious Diseases	Tsuyoshi Sekizuka, Kentaro Itokawa, Rina Tanaka, Masanori Hashino, Makoto Kuroda	2021-03-03
EPI_ISL_1128420	Asia	Japan	B.1.1.214	Pathogen Genomics Center, National Institute of Infectious Diseases	Pathogen Genomics Center, National Institute of Infectious Diseases	Tsuyoshi Sekizuka, Kentaro Itokawa, Rina Tanaka, Masanori Hashino, Makoto Kuroda	2021-03-03
EPI_ISL_1128421	Asia	Japan	B.1.1.214	Pathogen Genomics Center, National Institute of Infectious Diseases	Pathogen Genomics Center, National Institute of Infectious Diseases	Tsuyoshi Sekizuka, Kentaro Itokawa, Rina Tanaka, Masanori Hashino, Makoto Kuroda	2021-03-03
EPI_ISL_1128422	Asia	Japan	B.1.1.214	Pathogen Genomics Center, National Institute of Infectious Diseases	Pathogen Genomics Center, National Institute of Infectious Diseases	Tsuyoshi Sekizuka, Kentaro Itokawa, Rina Tanaka, Masanori Hashino, Makoto Kuroda	2021-03-03
EPI_ISL_1128429	Asia	Japan	B.1.1.214	Pathogen Genomics Center, National Institute of Infectious Diseases	Pathogen Genomics Center, National Institute of Infectious Diseases	Tsuyoshi Sekizuka, Kentaro Itokawa, Rina Tanaka, Masanori Hashino, Makoto Kuroda	2021-03-03
[truncated: 30,414 more rows]
