# Supplementary material for: Predicted dominance of variant Delta of SARS-CoV-2 before Tokyo Olympic Games, Japan, July 2021
Source: Euro Surveill. 2021 Jul 8;26(27):2100570. doi: 10.2807/1560-7917.ES.2021.26.27.2100570 (PMC8268651; doi:10.2807/1560-7917.ES.2021.26.27.2100570)
Supplement: Supplementary Table 2 [file 21-00570_ITO_Sup_Table_2.xlsx]

## Sheet: variant counts
date	Alpha	R.1	Delta	other
2020-12-01	0	3	0	150
2020-12-02	0	1	0	166
2020-12-03	0	1	0	145
2020-12-04	0	0	0	154
2020-12-05	0	0	0	112
2020-12-06	0	0	0	102
2020-12-07	0	1	0	176
2020-12-08	0	2	0	187
2020-12-09	0	0	0	176
2020-12-10	0	0	0	194
2020-12-11	0	1	0	186
2020-12-12	0	0	0	130
2020-12-13	0	0	0	95
2020-12-14	0	0	0	215
2020-12-15	2	0	0	187
2020-12-16	0	0	0	131
2020-12-17	0	1	0	107
2020-12-18	0	0	0	130
2020-12-19	1	0	0	99
2020-12-20	0	0	0	80
2020-12-21	2	0	0	218
2020-12-22	0	0	0	159
2020-12-23	0	0	0	137
2020-12-24	0	1	0	162
2020-12-25	0	2	0	141
2020-12-26	0	0	0	121
2020-12-27	0	0	0	115
2020-12-28	0	2	0	211
2020-12-29	0	5	0	146
2020-12-30	0	0	0	174
2020-12-31	0	0	0	137
2021-01-01	0	2	0	84
2021-01-02	0	8	0	165
2021-01-03	1	3	0	167
2021-01-04	0	7	0	372
2021-01-05	4	4	0	292
2021-01-06	1	10	0	339
2021-01-07	1	12	0	390
2021-01-08	2	17	0	307
2021-01-09	0	3	0	195
2021-01-10	1	5	0	164
2021-01-11	1	1	0	168
2021-01-12	1	21	0	345
2021-01-13	0	52	0	277
2021-01-14	2	16	0	265
2021-01-15	4	13	0	224
2021-01-16	4	4	0	214
2021-01-17	0	7	0	142
2021-01-18	2	19	0	346
2021-01-19	5	7	0	191
2021-01-20	6	1	0	206
2021-01-21	5	7	0	175
2021-01-22	6	10	0	207
2021-01-23	5	17	0	106
2021-01-24	1	10	0	112
2021-01-25	7	39	0	296
2021-01-26	8	36	0	159
2021-01-27	4	22	0	182
2021-01-28	8	15	0	131
2021-01-29	15	17	0	109
2021-01-30	4	5	0	91
2021-01-31	6	2	0	76
2021-02-01	11	20	0	200
2021-02-02	4	15	0	120
2021-02-03	12	20	0	106
2021-02-04	11	18	0	102
2021-02-05	3	32	0	84
2021-02-06	0	4	0	64
2021-02-07	4	10	0	34
2021-02-08	12	38	0	117
2021-02-09	12	6	0	99
2021-02-10	8	11	0	95
2021-02-11	7	1	0	29
2021-02-12	10	11	0	66
2021-02-13	2	4	0	50
2021-02-14	3	2	0	45
2021-02-15	10	38	0	92
2021-02-16	3	10	0	92
2021-02-17	3	11	0	37
2021-02-18	3	19	0	51
2021-02-19	7	22	0	74
2021-02-20	4	3	0	21
2021-02-21	7	4	0	20
2021-02-22	11	55	0	77
2021-02-23	5	25	0	19
2021-02-24	10	26	0	59
2021-02-25	7	21	0	30
2021-02-26	6	22	0	43
2021-02-27	6	23	0	34
2021-02-28	11	13	0	20
2021-03-01	12	69	0	77
2021-03-02	11	36	0	65
2021-03-03	16	30	0	43
2021-03-04	15	26	0	46
2021-03-05	23	50	0	42
2021-03-06	15	33	0	41
2021-03-07	9	22	0	20
2021-03-08	20	84	0	100
2021-03-09	22	43	0	51
2021-03-10	21	57	0	39
2021-03-11	33	62	0	54
2021-03-12	42	72	0	57
2021-03-13	15	42	0	25
2021-03-14	21	21	0	16
2021-03-15	39	112	0	68
2021-03-16	53	69	0	57
2021-03-17	54	46	0	39
2021-03-18	49	73	0	38
2021-03-19	68	108	0	41
2021-03-20	26	55	0	33
2021-03-21	42	65	0	14
2021-03-22	100	160	0	75
2021-03-23	88	81	0	47
2021-03-24	108	77	0	33
2021-03-25	108	76	0	29
2021-03-26	123	77	0	24
2021-03-27	110	75	0	18
2021-03-28	87	48	0	9
2021-03-29	206	113	0	22
2021-03-30	197	111	0	15
2021-03-31	207	101	0	23
2021-04-01	205	122	0	26
2021-04-02	270	128	0	34
2021-04-03	168	99	0	26
2021-04-04	114	47	0	6
2021-04-05	292	153	0	52
2021-04-06	194	103	0	21
2021-04-07	248	89	0	22
2021-04-08	223	116	0	27
2021-04-09	179	116	0	27
2021-04-10	134	64	0	17
2021-04-11	95	34	0	7
2021-04-12	291	164	0	34
2021-04-13	238	91	0	27
2021-04-14	270	94	0	38
2021-04-15	276	94	1	22
2021-04-16	312	104	0	32
2021-04-17	235	71	0	19
2021-04-18	132	29	0	5
2021-04-19	406	128	0	37
2021-04-20	332	89	0	22
2021-04-21	328	69	1	13
2021-04-22	279	69	0	7
2021-04-23	327	62	0	7
2021-04-24	242	43	0	5
2021-04-25	174	18	0	4
2021-04-26	300	65	0	12
2021-04-27	259	49	1	17
2021-04-28	270	68	0	18
2021-04-29	183	15	1	8
2021-04-30	294	78	0	17
2021-05-01	200	40	1	15
2021-05-02	165	29	0	7
2021-05-03	215	34	2	10
2021-05-04	167	37	0	11
2021-05-05	187	29	0	4
2021-05-06	294	42	6	11
2021-05-07	219	44	2	10
2021-05-08	190	26	0	1
2021-05-09	8	0	0	0
2021-05-10	10	0	0	1
2021-05-11	3	1	3	0
2021-05-12	7	0	3	0
2021-05-13	7	0	0	2
2021-05-14	4	0	0	0
2021-05-15	2	0	0	0
2021-05-16	2	0	0	0
2021-05-17	1	1	0	0
2021-05-18	6	0	0	0
2021-05-19	2	0	0	0
2021-05-24	0	0	1	0
2021-05-25	1	0	0	1
2021-05-31	0	0	1	0
2021-06-01	0	0	0	1
2021-06-02	0	0	1	0
2021-06-04	2	0	0	0

## Sheet: until 25 April 2021
This supplementary material is hosted by Eurosurveillance as supporting information alongside the article ‘Predicted dominance of variant Delta of SARS-CoV-2 before Tokyo Olympic Games, Japan’ on behalf of the authors who remain responsible for the accuracy and appropriateness of the content. The same standards for ethics, copyright, attributions and permissions as for the article apply. Suppleme…
date	Alpha	R.1	Delta	other
2020-12-01	0	3	0	150
2020-12-02	0	1	0	166
2020-12-03	0	1	0	145
2020-12-04	0	0	0	154
2020-12-05	0	0	0	112
2020-12-06	0	0	0	102
2020-12-07	0	1	0	176
2020-12-08	0	2	0	187
2020-12-09	0	0	0	176
2020-12-10	0	0	0	194
2020-12-11	0	1	0	186
2020-12-12	0	0	0	130
2020-12-13	0	0	0	95
2020-12-14	0	0	0	215
2020-12-15	2	0	0	187
2020-12-16	0	0	0	131
2020-12-17	0	1	0	107
2020-12-18	0	0	0	130
2020-12-19	1	0	0	99
2020-12-20	0	0	0	80
2020-12-21	2	0	0	218
2020-12-22	0	0	0	159
2020-12-23	0	0	0	137
2020-12-24	0	1	0	162
2020-12-25	0	2	0	141
2020-12-26	0	0	0	121
2020-12-27	0	0	0	115
2020-12-28	0	2	0	211
2020-12-29	0	5	0	146
2020-12-30	0	0	0	174
2020-12-31	0	0	0	137
2021-01-01	0	2	0	84
2021-01-02	0	8	0	165
2021-01-03	1	3	0	167
2021-01-04	0	7	0	372
2021-01-05	4	4	0	292
2021-01-06	1	10	0	339
2021-01-07	1	12	0	390
2021-01-08	2	17	0	307
2021-01-09	0	3	0	195
2021-01-10	1	5	0	164
2021-01-11	1	1	0	168
2021-01-12	1	21	0	345
2021-01-13	0	52	0	277
2021-01-14	2	16	0	265
2021-01-15	4	13	0	224
2021-01-16	4	4	0	214
2021-01-17	0	7	0	142
2021-01-18	2	19	0	346
2021-01-19	5	7	0	191
2021-01-20	6	1	0	206
2021-01-21	5	7	0	175
2021-01-22	6	10	0	207
2021-01-23	5	17	0	106
2021-01-24	1	10	0	112
2021-01-25	7	39	0	296
2021-01-26	8	36	0	159
2021-01-27	4	22	0	182
2021-01-28	8	15	0	131
2021-01-29	15	17	0	109
2021-01-30	4	5	0	91
2021-01-31	6	2	0	76
2021-02-01	11	20	0	200
2021-02-02	4	15	0	120
2021-02-03	12	20	0	106
2021-02-04	11	18	0	102
2021-02-05	3	32	0	84
2021-02-06	0	4	0	64
2021-02-07	4	10	0	34
2021-02-08	12	38	0	117
2021-02-09	12	6	0	99
2021-02-10	8	11	0	95
2021-02-11	7	1	0	29
2021-02-12	10	11	0	66
2021-02-13	2	4	0	50
2021-02-14	3	2	0	45
2021-02-15	10	38	0	92
2021-02-16	3	10	0	92
2021-02-17	3	11	0	37
2021-02-18	3	19	0	51
2021-02-19	7	22	0	74
2021-02-20	4	3	0	21
2021-02-21	7	4	0	20
2021-02-22	11	55	0	77
2021-02-23	5	25	0	19
2021-02-24	10	26	0	59
2021-02-25	7	21	0	30
2021-02-26	6	22	0	43
2021-02-27	6	23	0	34
2021-02-28	11	13	0	20
2021-03-01	12	69	0	77
2021-03-02	11	36	0	65
2021-03-03	16	30	0	43
2021-03-04	15	26	0	46
2021-03-05	23	50	0	42
2021-03-06	15	33	0	41
2021-03-07	9	22	0	20
2021-03-08	20	84	0	100
2021-03-09	22	43	0	51
2021-03-10	21	57	0	39
2021-03-11	33	62	0	54
2021-03-12	42	72	0	57
2021-03-13	15	42	0	25
2021-03-14	21	21	0	16
2021-03-15	39	112	0	68
2021-03-16	53	69	0	57
2021-03-17	54	46	0	39
2021-03-18	49	73	0	38
2021-03-19	68	108	0	41
2021-03-20	26	55	0	33
2021-03-21	42	65	0	14
2021-03-22	100	160	0	75
2021-03-23	88	81	0	47
2021-03-24	108	77	0	33
2021-03-25	108	76	0	29
2021-03-26	123	77	0	24
2021-03-27	110	75	0	18
2021-03-28	87	48	0	9
2021-03-29	206	113	0	22
2021-03-30	197	111	0	15
2021-03-31	207	101	0	23
2021-04-01	205	122	0	26
2021-04-02	270	128	0	34
2021-04-03	168	99	0	26
2021-04-04	114	47	0	6
2021-04-05	292	153	0	52
2021-04-06	194	103	0	21
2021-04-07	248	89	0	22
2021-04-08	223	116	0	27
2021-04-09	179	116	0	27
2021-04-10	134	64	0	17
2021-04-11	95	34	0	7
2021-04-12	291	164	0	34
2021-04-13	238	91	0	27
2021-04-14	270	94	0	38
2021-04-15	276	94	1	22
2021-04-16	312	104	0	32
2021-04-17	235	71	0	19
2021-04-18	132	29	0	5
2021-04-19	406	128	0	37
2021-04-20	332	89	0	22
2021-04-21	328	69	1	13
2021-04-22	279	69	0	7
2021-04-23	327	62	0	7
2021-04-24	242	43	0	5
2021-04-25	174	18	0	4
