# Supplementary material for: Predicted dominance of variant Delta of SARS-CoV-2 before Tokyo Olympic Games, Japan, July 2021
Source: Euro Surveill. 2021 Jul 8;26(27):2100570. doi: 10.2807/1560-7917.ES.2021.26.27.2100570 (PMC8268651; doi:10.2807/1560-7917.ES.2021.26.27.2100570)
Supplement: Supplementary Table 3 [file 21-00570_ITO_Sup_Table_3.xlsx]

## Sheet: tokyo-count-masked
This supplementary material is hosted by Eurosurveillance as supporting information alongside the article ‘Predicted dominance of variant Delta of SARS-CoV-2 before Tokyo Olympic Games, Japan’ on behalf of the authors who remain responsible for the accuracy and appropriateness of the content. The same standards for ethics, copyright, attributions and permissions as for the article apply. Suppleme…
week_start	Alpha	R.1	Delta	other
2021-04-26	148	36	1	NA
2021-05-03	74	28	1	NA
2021-05-10	68	18	2	NA
2021-05-17	62	5	6	NA
2021-05-24	46	1	1	NA
2021-05-31	19	0	12	NA
2021-06-07	247	NA	9	NA
